# Supplementary material for: Effect of Antiepileptic Drugs for Acute and Chronic Seizures in Children with Encephalitis
Source: PLoS One. 2015 Oct 7;10(10):e0139974. doi: 10.1371/journal.pone.0139974 (PMC4596539; doi:10.1371/journal.pone.0139974)
Supplement: S1 File — During the study period, 1138 patients were discharged with a diagnosis of acute encephalitis. After excluding 100 patients with underlying neurologic diseases, 1038 previously healthy patients diagnosed with acute encephalitis were enrolled in the study. (XLS) [file pone.0139974.s001.xls]

## Sheet: Sheet1
sex	ICU	ICU date	ICU discharge	admissio date	Birth day		age	chief complaint	diagnosis	Health(NEW)	seizure Y/N		seizure pattern	paper-pattern	SE/RSE	symptoms	fever	headache	conscious change	lerthargy		personality change	neck stiffness	vomiting	URI symptoms	Oral ulcer	cough	rhinorrhea	sorethroat		AGE symptoms	abdominal pain	diarrhea		other	lab	WBC	CRP	S/L/B	CSF survey		WBC	WBC-paper	RBC	TP	TP-paper	sugar	sugar-paper	lactate
F	N			2000/01/23	1996/01/29	3.98333	4	fever with visual hallucination was noted last night	R/O encepalitis	Y	N	0					y					Visual hallucination		y			y								Visual hallucination		14500	65.3	78/12/0			.			.		.
M	Y	2000-01-29	2001-01-31	2000/01/28	1996/04/22	3.76667	4	cons disturbance , disorientation today	Encephalitis with status epilepsy, Mycoplasma infection	Y	Y	1	seizure (focal ??)	2	SE		Y		Y			hallusination					y	y							disorientation		15400	61.6	86.5/8/0	Y	1	146	146	612	.		53	53	21.6
M	N			2000/01/30	1996/04/11	3.80278	4	conscious change since yesterday	r/o encephalopathy	Y	N	0					n		y				n	n				y									19800	<2.0	56/38/0			.			.		78	78	10.8
M	N			2000/04/09	1997/05/10	2.91389	3	fever with visual halluciantion since this early morning	encephlitis	Y	N	0					y					visual halluciantion		y			y	y				y			visual halluciantion		23400	<2.0	79.5/13.5/0			2	2	2061	25.7	25.7	93	93	15.8
F	Y	2000-04-28	2000-05-01	2000/04/27	1987/07/25	12.7556	13	syncope this morning	encephalitis, seizure disorder	Y	Y	1	seizure(focal)	1	recurrent		y					Hallucination					y	y							syncope		3400	<2.0	54/29/0	Y	1	1	1	1	26.3	26.3	74	74	12.6
M	N			2000/05/12	1995/10/22	4.55556	5	Fever for 6 days	R/O encephalitis	Y	N	0					n	y				strange behavior		y			y	y									14500	22	73/19/0			.			.		.
M	Y			2000/05/18	1991/07/29	8.80278	9	intractable seizure attack	Mycoplasma encephalitis	Y	Y	1	GTC==> Focal	3	RSE		y		y																		8800	33.2	72/17/0	Y (at LMD)	1	.			.		.
M	Y			2000/07/13	1994/11/05	5.68889	6	Poor activity for 1 week.	post infectious encephalitis	Y	N	0					y	y				y										y			skin rash		8200		77/16.1/0	Y	1	0	0	8	.		.
M	N			2000/10/09	1998/09/22	2.04722	2	Fever for 1 day and activity decreased	R/O encepalitis	Y	N	0					y					亂咬人,身體向後倒,亂講話					y	y							visual hallucination		15400	49.3	75/21/0			0	0	0	19.1	19.1	83	83
M	N			2000/10/23	1993/11/30	6.89722	7	ataxia with seizure like movement noted this morning	Encephalitis	Y	Y	1	Focal 4-5 times	1	recurrent	ataxia	y			y					sinusitis				y								9400	< 2.0	77/15/0	Y	1	.			24.8	24.8	70	70
F	N			2000/11/25	1996/08/19	4.26667	4	fever ,vomiting ,visual hallucination for 4 days	Encephalitis	Y	Y	1	seizure (GTC ??)	3	single	dizziness	y					visual hallucination		y											visual hallucination		9900	15	77/19/0	Y	1	0	0	2	13.1	13.1	68	68
F	N			2001/02/05	1988/07/11	12.5667	13	headache and hallusination sometimes since w6	R/O encepalitis	Y	Y	1	seizure ( abscess??)	3	single		n	y				delium ,hallusination		y			n	n									6600	< 2.0	58/33/1	Y	1	.			22.3	22.3	70	70
F	Y	2001-03-08	2001-03-09	2001/03/08	1994/08/17	6.55833	7	referred from 敏盛 hospital due to consciousness got distrubance tonight	meningoencephalitis	Y	N	0					y	y	y					y											urine incontinence		6500	63.7	77/11/0	Y	1	121	121	360	63.2	63.2	71	71	23.9
M	N			2001/03/22	1995/01/06	6.21111	6	seizure attack 2 times on 3/19 and 3/22	Seizure disorder, R/O encephalitis	Y	Y	1	GTC 2 times (focal)	1	recurrent		y										y	y									11900	4.6	42/29/0	N		.			.		.
M	N			2001/05/18	1997/12/15	3.425	3	Severe headache and vomit since this afternoon	aseptic meningoencephalitis	Y	N	0					y	y		y		bizzare behavior		y			y										13400	15.1	90/8/0	Y	1	15	15	4	25	25	77	77	20.8
M	N			2005/7/22	1996/04/09	9.28611	9	fever for 2 days with headache	encephalitis, ADEM	Y	N	0					y	y									y	y									9800	0.87	69.9/25.3/0			.			106.7	106.7	65	65	21.8
F	Y	2001-10-08	2001-10-10	2001/10/06	1995/04/02	6.51111	7	sudden onset of conscious disturbance	Meningoencephalitis, Intractable seizure, Status epilepticus	Y	Y	1	GTC 7-8 times (focal)	2	RSE		y		y	y													y		left neck lymphadenopathy		6900	5.6	8/75/2	Y	1	1	1	9	31.5	31.5	64	64	10
M	N			2001/12/04	1996/12/12	4.97778	5	persistent fever since last W3 (1 WEEK)	Mycoplasma bronchopneumonia, Focal seizure,suspected encephalitis	Y	Y	1	focal seizure	1	single		y	y						y	sinsuitis		y	y				y					8800	18.3	52/35/0	N		.			.		.
F	N			2001/12/06	1992/11/29	9.01944	9	Personality change noted by family for 6 days	R/O post-infectious encephalitis	Y	N	0					y	y				y (depression)					y	y									7700	< 2.0	72/24/0	Y	1	35	35	8366	40.5	40.5	93	93	13.4
M	N			2002/02/22	1994/04/20	7.83889	8	lethargy appearance for 1 month	lethargy and headacher/o encephalitis	Y	N	0					y	y		y													y				15300	38	69/17/0			.			.		.
F	N			2002/04/24	1994/10/30	7.48333	7	personality change since yesterday	encephalitis	Y	N	0					n	n		y		y	n	y			y	y									10300	7.2	74/20/1	Y	1	4	4	288	29.6	29.6	71	71	13.4
M	Y	2002-05-02	2002-05-04	2002/05/02	1996/12/31	5.33889	5	lethagy in recent 3 days	Mycoplasma meningoencephalitis	Y	N	0					y	y		y				y			y	y									32100	22.5	88.5/6.5/0	Y	1	230	230	54	.	6 9	75	75	27
F	Y	2002-05-21		2002/05/19	1997/07/28	4.80833	5	Fever off and on for 1 week	Meningoencephalitis, Seizure disorder	Y	Y	1	GTC (focal)	2	SE		y(7)						y	y			+										9800	61.3	30256	Y	1	72	72	6	.		.
F	Y	2002-07-10	2002-07-12	2002/07/09	1994/09/03	7.85	8	fever, mouth twitching and eye blinking for 1 day	Encephalitis	Y	Y	1	complex, face seizure	2	RSE		y					dizziness		y													2900	2.4	21/65/1	Y	1	2	2	882	40.2	40.2	60	60
M	Y	2002-11-05	2002-12-10	2002-11-05	1996/12/24	5.86389	6	fever, cough and rhinorrhea, status seizure attack	Encephalitis, status epilepticus	Y	Y	1	GTC (focal)	2	RSE		y(5)										+	+									8500	7.7	60/27/12	Y	1	1	1	20	50	50	.
F	Y	2002-11-11		2002/11/10	1992/10/05	10.0972	10	Cyanosis of lips and generalize tonic seisure diorder	Mycoplasma encephalitis, Status epilepticus	Y	Y	1	GTC (focal)	2	RSE		y(2-3)																				6500	2.4	59/30/3	Y	1	.			26	26	85	85	14.4
F	N			2002/11/18	1996/08/09	6.275	6	Four extremities involuntary movement for 2 weeks	Involuntary movement rule out Mycoplasma infection.	Y	N	0					y		sleepless	y															chorea,tremor		7900	47.4	88/6/0	N		.			.		.
M	N			2002/11/29	1989/09/08	13.225	13	mental change since 3 days ago	suspected postinfectious encephalitis, upper respiratory tract infection	Y	N	0					y		yes			Visual hallurination															7300	3.9	40/55/0	Y	1	1	1	1	56	56	64	64
F	N			2002/12/24	1989/04/15	13.6917	14	Conscious disturbance for 1 month	conscious disturbance, suspected encephalitis	Y	N	0					n		yes			visual hallucination															9200		81/11/0			.			.		.
F	N			2003/02/28	2001/03/09	1.96944	2	consciousness change for 2 days	meningoencephalitis	Y	N	0					y			y			y	y			y	y	y								8200	4.8	46/45/0	Y	1	65	65	9900	55.1	55.1	56	56	16.7
F	N			2003/03/27	1988/10/08	14.4694	14	self talking for 1 day and can not fall asleep for 3 days.	brief reactive psychosis, r/o encephalitis	Y	N	0					n					self talking, disorientation					y										6000	< 5	68/21/0			.			.		.
M	N			2003/05/15	1990/01/27	13.3	13	Conscious disturbance for 2 weeks .	mycoplasma encephalitis, epilepsy, hypertension	Y	Y	1	Focal/ GTC	2	recurrent		n		y (syncope, seizure)			visual hallucination															14400	5.4	78/14/0	Y (at LMD)	1	.			.		.
F	N			2003/08/04	2001/09/16	1.88333	2	bil upper and lower limbs tremor since 2 weeks ago	Encephalitis, Seizure disorder	Y	Y	1	seizure (focal)	1	recurrent		n																				14400	<2.0	37/55/0	Y	1	.			23.1	23.1	67	67	16.6
M	N			2003/09/11	1996/10/21	6.88889	7	fever for 1 week and severe headache for 2-3 days	meningoencephalitis, mycoplasma pneumonia	Y	N	0					y	y		y		y															4200	<2.0	47/37/0			.			62.1	62.1	43	43	26.3
F	Y	2003-10-04	2003-10-04	2003/10/04	1997/09/24	6.02778	6	sudden onset of consciousness disturbance	delirium, aseptic meningoencephalitis, Mycoplasma infection	Y	Y	1	Focal 10 sec	1	recurrent		y	y	y			delirium					y										18600	<2.0	88/6/0	Y	1	60	60	15	131.1	131.1	94	94	23.7
F	N			2003/12/31	1997/03/31	6.75	7	Headache and saying something strange since 10PM last night	encephalitis , hydrocephalus and ventriculomegaly	Y	N	0					n	y				saying something strange		y													9300	<2.0	87/5/0			.			.		.
M	N			2003/9/25	1998/03/08	5.54722	6	Fever with general skin rash and lymphoadenopathy over right neck	Behavior change, r/o postinfectious encephalitis, Epilepsy, r/o mycoplasma pneumonia	Y	Y	1	GTC 1 time	3	single		y							y			y	y									8100	2.7	45/43/0	N		.			.		.
F	N			2004/03/06	1992/01/23	12.1194	12	fever for 2 days	Encephalitis, Upper respiratory tract infection	Y	N	0					y		y			y		y			y	y							hearing impairment							.			.		.
M	N			2004/03/09	1999/07/10	4.66389	5	seizure attack noted twice in this morning	Encephalitis with seizure attack, AGE, URI	Y	Y	1	GTC 2 times	3	recurrent		y	y						y			y	y									14000	32.8	75/21/0	Y	1	0	0	29	31.1	31.1	48	48	14.9
F	Y	2004-04-08	2004-04-09	2004/04/08	1995/06/09	8.83056	9	seizure attack > 30 min	Status epilepticus, Encephalitis	Y	Y	1	GTC 30 min (focal)	2	SE		y							y								y	y				25000	22.8	89/4.5/0	Y	1	.			.		78	78	22.3
F	Y	2004-04-24	2004-04-24	2004/04/24	1998/03/01	6.14722	6	consciousness disturbance was noted today	Con's disturbance, Encephalitis	Y	N	0					n		y			visal hallucination		y			y	y									11400	< 2.0	52/35/0	Y	1	.			36.5	36.5	55	55	10.1
M	Y	2004-06-17	2004-06-19	2004/06/17	1994/03/21	10.2389	10	lethargy for 2 days, conscious disturbance for one day	post infectious encephalitis	Y	N	0					y	y	y	y				y			y	y							dizziness, visual hallucination		8600	<2.0	76/18/0	Y	1	.			43.4	43.4	70	70	17.2
F	N			2005/01/02	1997/10/13	7.21944	7	DROWSINESS FOR 3 DAYS	Encephalitis,mycoplasma infection	Y	N	0					y			y							y	y									5300	3.2	29/56/0			.			16.5	16.5	79	79	10
F	N			2005/01/11	2003/04/10	1.75278	2	seizure attack for 4 times within 1 day	seizure disorder, encephalitis	Y	Y	1	GTC 4 times/day (focal)	1	recurrent		n							y													8400	35.9	52/40/0	Y	1	2	2	0	20	20	100	100	10.2
F	N			2005/01/30	1998/10/01	6.33056	6	Abd pain and headache for 3 days	Menigoencephalitis, Mycoplasma infection	Y	N	0					y	y	y	y				y								y					6900	8	81.2/8.5/0	Y	1	7	7	31125	.		.
M	Y	2005-02-24	2005-03-11	2005/02/23	1998/07/21	6.58889	7	seizure attack since this morning and con's drowsy	Meningoencephalitis suspect mycoplasma infection, SE	Y	Y	1	GTC	3	RSE		+(1D)		+									+									6300	6.73	83.1/12.5/3.6	Y	1	22	22	13	28	28	84	84	18.1
M	N			2005/02/23	1994/10/24	10.3306	10	personality and behavior change	Post infectious Encephalitis, r/o influenza virus related	Y	N	0					y		y			y					y										8600	0.57	71/24/0			.			.		.
M	Y	2005-03-21	2005-03-22	2005/03/21	1994/08/26	10.5694	11	conscious change since last night	Rule out Influenza infection, Rule out encephalitis	Y	N	0					y		y	y		大叫 拔點滴 眼神呆滯		y			y	y	y								8600	48.83	89/6/0			.			.		.
F	Y	2005-04-15	2005-06-14	2005/04/15	1998/08/27	6.63333	7	conscious disturbance occurred today	Encephalitis in comatous state, DI and CSW	Y	N	0					Y	Y	E4V3M5	Y		Delirium		Y			Y	Y				Y			eye staring and flaccid four limbs		20600	29.1	93/4/0			9	9	0	28	28	103	103	33.9
M	N			2005/05/05	1993/11/20	11.4583	11	visual hallucination with irritable looking since last night	visual hallucination r/o seizure, r/o encephalitis	Y	N	0					y					visual hallucination										y					12400	9.3	83.5/10.1/0			.			.		.
F	N			2005/05/19	1996/08/17	8.75556	9	drowsy consciousness since yesterday	acute mycoplasma encephalitis, Seizure disorder	Y	Y	1	GTC ( frequent)	2	SE		y		y	y				y													3200	<3.0	34/57/0	Y	1	2	2	1	26	26	68	68	12.9
F	Y	2005-05-21	2005-05-22	2005/05/20	2001/11/09	3.53056	4	fever for two days	Hand-foot-mouth disease, Myoclonic jerk, Rule out encephalitis	Y	Y	1	myoclonic jerk	4	recurrent		y					visual hallucination		y			y	y							dizziness, unsteady gait		14200	6.95	75/16/0	N		.			.		.
M	Y	2005-06-04	2005-07-29	2005-06-04	1998/09/01	6.75833	7	fever off and on (up to 40 oC) for 4 days	Encephalitis with intractable seizure	Y	Y	1	Focal/complex	2	RSE		+(4D)		+													+					2700	4.87	75/15/30	Y	1	.			.		.
M	N			2005/07/12	2001/06/17	4.06944	4	intermittent fever for 12 days	Meningoencephalitis	Y	Y	1	myoclonic jerk (focal)	2	recurrent		y			y				y			y	y									18300	85.44	90.5/4.5/0.5	Y	1	12	12	1	56.8	56.8	56	56	24.3
F	N			2005/07/15	1993/10/07	11.7722	12	personality change and sleepy for 3 days	narcolepsy, r/o encephalitis	Y	N	0					n			y		Halluciation, general malaise															6300	<2.0	52.5/39.7/0			.			.		.
M	N			2005/07/19	2000/10/31	4.71944	5	fever for 4 days and skin rashes for 3 days	Meningoencephalitis	Y	Y	1	GTC 1 time (focal)	1	single		y							y			y	y									13800	21.74	86/11/0	Y	1	.			106.2	106.2	65	65	31.9
M	Y	2005-08-07	2005-08-11	2005/08/06	2000/02/02	5.51111	6	fever, generalized seizure, chillness	encephalitis	Y	Y	1	GTC 10 min 3 times (focal)	2	RSE		y					Visual halluciaiton													unsteady gait,		2500	0.64	40/46/2	Y	1	.			.		.
F	Y	2005-12-24	2005-12-26	2005-12-23	1998-01-05	7.96667	8	severe headache and confusion status	ANEC, DI	Y	Y	1	GTC	3	SE		Y	Y	E3V2M6		1			Y					Y	1		Y		1			12300	53.46	61/29/10	Y	1	310	310	15	167	167	60	60	17.8
F	Y	2005-12-17	2006-01-04	2005/12/17	2000/10/20	5.15833	6	Seizure attack for 16 times today	Encephalitis suspect mycoplasma and EBV with sequelae of epilepsy	Y	Y	1	Focal/GTC	2	RSE		+(1D)		+					+			+	+									10600	2.21	49/23/22	Y	1	0	0	0	27.3	27.3	80	80	17.8
M	Y			2006/02/07	2001/03/23	4.87222	5	general convulsion for near 30 minutes in this evening	status epilepticus, encephalitis	Y	Y	1	GTC 30 min, SE	3	SE		y										y	y									3700	0.23	47/42/0	Y	1	1	1	1	35.6	35.6	87	87	13.4
F	N			2006/03/07	2001/10/08	4.41389	4	Productive cough, rhinorrhea, intermittent fever	r/o encephalitis	Y	N	0					y					visual hallucination		y			y	y									14000	0.28	27/64/0			.			.		.
F	Y	2006-03-09	2006-03-11	2006/03/09	2004/08/13	1.57222	2	seizure (3-5 minutes) for 4 times	seizure, r/o Encephalitis status	Y	Y	1	GTC 3-5 min 4 time (focal)	1	recurrent		y																				8400	0.42	76/22/0	N		.			.		.
M	N			2006/03/13	1993/04/12	12.9194	13	Drowsiness for more than 4 days	Post infectious encephalopathy	Y	N	0					y			y		y		y			y	y									4200	<2.0	54.8/35.7/0			.			.		.
M	N			2006/04/03	2002/06/15	3.8	4	Seizure-like movement for 1 time, GTC type, 1-2 mins	Seizure attack r/o CNS infection, r/o febrile seizure	Y	Y	1	GTC 1-2 min 1 times (focal)	1	single		y										y	y							chest pain		14500	8.23	75.5/18.5/0	N		.			.		.
F	N			2006/05/03	1999/11/28	6.43056	6	personality change was noted last afternroom	post infectionus encephalitis, personality change	Y	N	0					y					y					y	y									5900	7.7	55/34/0			.			.		.
M	N			2006/05/03	1992/06/29	13.8444	14	Confusion and cursing for 2 days	Mycoplasma encephalitis with neurological sequlae with epilepsy	Y	Y	1	GTC 1-3 min 2-3 times (focal)	2	RSE		y	y																			10200		43/42/0	N		.			.		.
M	Y	2006-05-05	2006-05-07	2006/05/05	1999/06/13	6.89444	7	seizure with loss of conscious 5 times today	epilepsy, menigoencepgalitis	Y	Y	1	GTC/Focal 5 time/day	2	recurrent		y			y				y			y	y									7200	<0.2	87/9/0	N		.			.		.
M	Y	2006-05-07	2006-05-08	2006/05/07	1998/08/21	7.71111	8	consciousness change today at local hospital.	Meningoencephalitis	Y	Y	1	GTC 15-30 min 2 times (focal)	1	recurrent		y	y	y				y				y	y							photophobia		7400	18.81	65.8/28.2/0	Y	1	100	100		22	22	98	98
M	N			2006/05/18	1999/05/29	6.96944	7	Headache and nausea/vomiting noted for 4 days	Meningoencephalitis	Y	N	0					y	y						y			y	y									7900	3.11	72/16/0			.			.		.
F	N			2006/06/02	2002/02/17	4.29167	4	seizure 10+ times today	meningoencephalitis with status epilepsy	Y	Y	1	GTC 10 time	3	recurrent		y		Y	y							y	y				y					9000	2.09	76/22/0	N		.			.		.
M	Y	2006-06-30	2006-07-03	2006/06/30	2002/05/27	4.09167	4	consciousness disturbance with seizure attack	r/o ADEM, r/o EPILEPSY	Y	Y	1	GTC 3 times (focal)	2	recurrent		y		y																		11300	4	87/7/0	Y	1	5	5	62	72.1	72.1	80	80	18.4
M	Y	2006-07-07	2006-07-13	2006/07/07	1999/06/19	7.05	7	Seizure attack with drowsy consiousness since yesterday	Encephalitis with epilepsy	Y	Y	1	GTC/Focal 2-3 min	2	SE		y			y							y	y									10600	5.23	81/10/0	Y (at LMD)	1	.			.		.
F	Y	2006-03-21	2006-07-03	2006-03-21	2000/02/25	6.07222	6	Seizure attack 8 times during past 12 hours,LOC	Status epilepticus, meningoencephalitis	Y	Y	1	Focal/complex	2	RSE		+(3D)		+								+	+									7900	46.03	84.0/10/6	N		.			.		.
M	N			2006/10/17	1999/05/20	7.40833	7	multiple visual and sensory hallucination	encephalitis	Y	N	0					n					visual and sensory hallucination					y	y									10400	<0.5	65.9/29.5/0			.			.		.
M	N			2006/11/21	2000/05/12	6.525	7	personality change after awaking this morning	favor encephalitis, mycoplasma infection related	Y	Y	1	Focal (right) 1 time	1	recurrent		n		y	y		y					y	y									14500	0.21	83.4/9.9/0	N		.			.		.
F	Y	2006-12-26	2006-12-28	2006/12/26	2004/07/30	2.40556	2	seizure 3 times today	r/o benign convulsion with gastroenteritis	Y	Y	1	GTC 1-2 min 3 times	3	recurrent		y							y									y				7800	4.5	73.8/19.5/0	N		.			.		.
F	N			2006/12/29	2000/06/07	6.56111	7	consciousness disturbance last afternoon, fever	encephalitis	Y	N	0					y		y			hallucination		y			y	y							bizzaar behavior		16200	68.7	83/11/0			.			.		.
F	N			2007/01/03	2002/05/15	4.63333	5	behavior change for 4 days	encephalitis	Y	N	0					y	y		y		y					y	y									13700	2.41	68/26/0			.			.		.
F	Y	2007/25	2007-03-08	2007-02-05	2006-05-02	0.758333	1	sudden onset of seizure attack > 30 min since this evening	Encephalitis, seizure disorder	Y	Y	1	GTC 30 min	3	SE		y							y			yy						y							N		.			.		.
M	N			2007/02/07	1994/12/18	12.1361	12	Fever with cough and rhinorrhea, personality change	aceute delirium, r/o encephalitis	Y	N	0					y			y		y					y	y									6200	<3.2	48.8/42.9/0			.			.		.
F	Y	2007-02-08	2007-02-08	2007/02/08	2005/10/16	1.31111	1	Seizure attack tonight	Atypical febrile seizure, R/O encephalitis	Y	Y	1	Focal (left side) > 20 min	2	SE		n																		Left side weakness		18300	7.6	51/45/0	N		.			.		.
F	N			2007/07/31	1998/10/07	8.81667	9	Lethargy and bizzard behavior for two days.	Encephalitis, Mycoplasam infection	Y	N	0					y	y		y		y		y			y	y									13200	6.28	53/31/0			.			.		.
F	Y	2007-08-27	2007-08-29	2007/08/27	2003/01/28	4.58056	5	fever for 1 week and seizure attacked tonight	Seizure with epileptic discharge, suspected encephalitis	Y	Y	1	Focal 5-10 min1 time	1	recurrent		y	y						y			y	y									10900	7.9	52/44/0	N		.			.		.
M	Y	2007-10-13	2007-10-19	2007-10-12	1997-09-14	10.0778	10			Y	Y	1	Focal/GTC	2	SE		y(6)	+		+				+													7100	12.61	39.7/50.4/0	Y	1	3	3	0	33.7	33.7	77	77	14.4
M	N			2008/04/08	2001/12/19	6.30278	6	conscious disturbance with fever for 1 days	Encephalitis	Y	N	0					y		y	y		y	y												uncontroble tremor		1200	22.91	60/29/1			.			.		.
M	Y	2008-05-17	2008-05-20	2008/05/17	2006/10/05	1.61667	2	Altered mental status for 2 days	aseptic meningoencephalitis	Y	N	0					n		y	y							y	y									7700	0.64	55/38/0			228	228	39	25	25	66	66
F	Y	2008-01-21	2008-08-22	2008-01-21	2002/06/09	5.61667	6	transfer from CGMH,Keelung due to intractable seizure	Encephalitis (mycoplasma infection), seizure	Y	Y	1	seizure	3	RSE		y(2)		+	+					7		+	+				+					7700	15.74	53/40/0	Y	1	7	7	160	86.6	86.6	69	69
F	N			2008/08/01	1996/10/09	11.8111	12	seizure with GTC 10 minutes yesterday midnight	Acute disseminated encephalomyelitis, seizure	Y	Y	1	GTC 10 min (focal)	1	recurrent		y										y								Pseudobulbar palsy		9700	7.32	70.9/24.5/0	Y	1	34	34	2	50	50	65	65	15.3
F	Y	2008-10-06	2008-10-13	2008/10/05	2007/02/17	1.63333	2	Conscious change in these 3 days	Encephalitis, suspect mycoplasma infection, Postinfectious encephalitis	Y	N	0					y		y	y															unsteady gait		7100	0.38	40.3/51.1/0	Y	1	3	3	1	28.8	28.8	66	66	9.4
F	Y	2009-01-18	2009-01-21	2009/01/18	1998/08/28	10.3889	10	fever and vomiting for two days,	Influnaza A encephalitis	Y	Y	1	Focal 3 min 1 time	1	recurrent		Y		E(1)V(1)M(2)		1			Y					Y	1					unstady gait		17100	3.32	81/12/0	Y	1	4	4	54	626.6	66.6	117	117	29.7
F	N			2009/01/18	2001/12/16	7.08889	7	lethargy and seems day-dreaming by herself description	Postinfectious encephalitis	Y	N	0					y			y		y					y	y									5700	16.94	60/31.9/0			.			.		.
F	N			2009/02/01	2007/02/05	1.98889	2	fever and convulsion	Encephalitis, seizure disorder	Y	Y	1	Focal 3 times	2	SE		y							y			y	y									16600	< 0.5	91/4.0/3.1	Y	1	0	0	1	15.3	15.3	68	68	14
M	Y	2009-02-13	2009-02-15	2009/02/13	2005/06/22	3.64167	4	Fever with seizure attack since this afternoon	AGE, Febrile seizure, atypical, R/O encephalitis	Y	Y	1	GTC 5min 2 times	3	recurrent		y			y													y				12500	1.78	46/44/0	Y	1	0	0	0	10.3	10.3	76	76	10.2
M	N			2009-04-15	1994-08-26	14.6361	15	Lethargy for three days	Encephalitis, Acute gastroenteritis , Rota Antigen: postive	Y	N	0					n	y		y		y					y	y					y				9600	< 0.5	67/23/2			.			.		.
M	Y	2009-02-27	2009-05-08	2009/02/26	2007/02/03	2.06389	2	recurrent partial seizure attack since 2/19	Encephalitis , seizure, DI	Y	Y	1	Focal/complex many times	2	RSE		Y		E 4 V 4 M 4~5								Y	Y		1							10600	10.97	66/27/0	Y	1	150	150	50	.		.
F	N			2009/09/27	1996/12/30	12.7417	13	Fever for 2 days	Hallucination, favor aseptic encephalitis, URI, influ A related	Y	N	0					y					hallucination		y			y	y	y						dizziness and		4900	16.49	87.2/7.5/0			.			.		.
M	Y	2009-10-18	2009-10-20	2009/10/16	2003/06/21	6.31944	6	Seizure like movement twicw since last night	encaphalitis with seizure-like movements, personality change and hallucination.	Y	Y	1	GTC 5-10 min	3	recurrent		y					hallucination					y	y												Y	1	95	95	70000	114.2	114.2	88	88	13.5
F	N			2009/11/15	1998/03/09	11.6833	12	Seizure attack for 4 minutes.	Encephalitis, seizure disorder	Y	Y	1	GTC/ Focal	2	SE		n	y						y	dizziness		y	y							photophobia, dizziness, progressive diplopia,		15400	0.32	86.3/9.5/0	Y (at LMD)	1	.			.		.
M	Y	2009-11-23	2009-11-25	2009/11/23	2005/03/25	4.66111	5	Intermittent seizure for about 1 hr	Status epilepsy, Suspect menigitis or encephalitis (mycoplasma)	Y	Y	1	Focal/GTC 1 hour 1 time	2	SE		n							y			y	y	y								14000	4.05	44/47/3	Y	1	0	0	0	18.5	18.5	82	82	11
F	N			2009/11/27	2001/03/03	8.73333	9	fever up to 38.6' with double vision this afternoon	suspect aseptic encephalitis	Y	N	0					y										y	y							double vision		6100	0.54	71.9/11.1/0			.			.		.
F	Y	2010-03-14	2010-03-18	2010/03/14	1996/09/19	13.4861	13	vomiting for 4 days and conscious disturbace for 2 days	Viral encephalitis or acute demyelinated encephalomyelitis	Y	N	0					y	y	y	y				y											Bilateral lower legs weakness		10300	8.4	82.6/12.4/0	Y	1	0	0	1	50.4	50.4	58	58	19
M	N			2006/06/19	2001/04/21	5.16111	5	from 成大 hospital with the diagnosis of meningitis	Acute disseminated encephalomyelitis (ADEM), SEIZURE	Y	Y	1	GTC 2 times	3	recurrent		y	y					y				y	y									20900	5.33	87.5/4.0/0	Y	1	410	41		68	68	60	60	2.1
M	N			2000/09/27	1994/03/24	6.50833	6	fever for 1 week and lethargy for 2 day	mycoplasma meningocephalitis, acute dissemitted encephalomylopathy	Y	Y	1	seizure (GTC ??)	3	single		y		y	y				y			y	y							drooling/weakness		13400	8.2	91.5/5.5/0.5	Y	1	.			17.7	17.7	89	89
F	Y	2007-02-02	2007-02-13	2007/01/31	1999/05/02	7.74722	8	intermittent fever to 39'C for 3 days	encephalitis and multiple organ failure, (Mycoplasma pneumoniae/ HHV-6)	Y	Y	1	seizure 12 hours (focal)	2	RSE		Y	Y	E4V4M5~6	Y				Y													13900	47.4	87.4/10.1/0	Y	1	1	1	0	44.0	44	71	71	20.8
M	Y	2008-03-02	2008-03-07	2008/02/27	2000/12/06	7.225	7	Intermittent fever two days	Rhomencephalitis, mycoplasma infection,suspect influenza infection	Y	N	0					y	y	y	y			y	y			y	y	y						right weakness, facial palsy		32500	72.81	92/5.5/0			30	30	8	70.5	70.5	69	69
M	Y	2009-04-13	2009-04-20	2009/04/11	2005/05/12	3.91389	4	fever with abdominal fullness and pain for three days	Encephalitis, seizure disorder	Y	Y	1	GTC 2 times	3	recurrent		y		y					y			y	y				y					19400	8.46	85/9/1.5	Y	1	1	1	0	28.8	28.8	80	80	14.9
M	Y	2010-02-11	2010-02-22	2010/02/10	2008/09/08	1.42222	1	intermittent fever to 39.1'C for 3 days	Rhomencephalitis involving the brain stem, ANEC, non convulsive seizure	Y	Y	1	myoclonic jerk (focal)	2	recurrent		y			y							y						y		Myoclonic jerk, drooling		10200	1.49	70/21.1/0	Y	1	4	4	23	30.4	30.4	84	84	10
F	N			2004/11/05	2000/12/25	3.86111	4	R't limbs convulsion was noted since 11/1	intention tremor, involumtary movement,R/O post-infectious encephalopathy, cerebellitis	Y	Y	1	Focal 2-3 min	1	recurrent		y																				14100	39	83/12/0	Y	1	46	46	1228	48.3	48.3	59	59	10.9
M	Y	2009-04-22	2009-04-24	2009/04/22	1999/07/13	9.775	10	Limb weakness and jitterness for 6 days	Acute disseminating encephalomyelitis with Transverse myelitis	Y	N	0					y						y				y								Limb weakness and jitterness, blurred vision		10600	0.37	78.8/17.2/0	Y (at LMD)	1	62	62		48	48	56	56
M	N			2004/11/25	1997/11/18	7.01944	7	Generalized myalgia and legs weakness.	transverse myelitis r/o ADEM	Y	N	0					y							y			y	y							Back pain and bilateral legs weakness		16000	<2.0	87/9/0	Y	1	.			34.3	34.3	58	58	23.2
M	Y			1999-12-24	1988-05-03	11.6417	12	seizure attack	Encephalopathy, Intractable seizure, pulmonary tuberculosis	Y	Y	1	GTC 3 times	3	RSE																									Y	1	.			42.1	42.1	84	84
F	N			2000-01-02	1997-04-17	2.70833	3	fever up to 39C for 2 days	R/O encephalitis	Y	N	0																												Y	1	.			24	24	88	88
M	Y			2000-01-02	1997-05-23	2.60833	3	fever with seizure attack	FEBRIL CONVULSION,	Y	Y	1	GTC 30 min, SE	3	SE																									N		.			.		.
F	Y			2000-01-03	1993-01-29	6.92778	7	Consciousness disturbance for 6 hours	Encephalitis	Y	Y	1	GTC >30min	3	SE																									Y	1	.			58	58	100	100	21.3
F	N			2000-01-05	1996-05-10	3.65278	4	FEVER AND seizure attack last night	fever with seizure R/O meninmgitis, R/O encephalitis	Y	Y	1	Focal 5 min	1	single																									Y	1	.			24.3	24.3	75	75	12.2
M	N			2000-01-07	1981-07-09	18.4944	19	Conscious change since last night.	Acute mental change with dull response, R/O Encephalitis	Y	N	0																												N		.			.		.
M	N			2000-01-07	1985-04-05	14.7556	15	Sudden onset of seizure attack this morning.	Seizure disorder. R/O Encephalitis.	Y	Y	1	GTC 5-7min	3	single																									Y	1	.			.		.
M	N			2000-01-07	1993-09-30	6.26944	6	Consciousness change since this afternoon	Encephalitis	Y	N	0																														.			12.5	12.5	79	79	20.6
M	N			2000-01-08	1988-05-14	11.65	12	vidual hallucination for 4 days	encephalitis	Y	N	0																												Y	1	.			.		.
F	N			2000-01-12	1984-01-12	16	16	intermittent fever for one week	aseptic encephalitis, seizure diorder	Y	Y	1	Focal	1	single																											34	34	0	86.1	86.1	70	70	20.5
M	N			2000-01-14	1992-10-26	7.21667	7	conscious change noted on 89.01.14 night	r/o encephalitis	Y	N	0																												family refuse		.			.		.
M	N			2000-01-16	1995-12-01	4.125	4	behavior change noted this morning	encephalitis	Y	N	0																														.			.		.
M	N	R/O Influenza A		2000-01-20	1994-07-12	5.52222	6	intermittent fever for 5 days	R/O Influenza A associated encephalitis	Y	N	0																												Y	1	0	0	828	25.9	25.9	61	61	8.7
F	N			2000-01-21	1989-05-08	10.7028	11	seizure found 3 times today	encephalitis	Y	Y	1	GTC 10 min 3 times (focal)	2	recurrent																									Y	1	.			.		.
M	N			2000-01-21	1996-10-05	3.29444	3	seizure attack this morning	seizure R/O encephalitis	Y	Y	1	seizure 20min	3	single																									Y	1	.			25.8	25.8	82	82	18.8
M	N			2000-01-30	1993-02-12	6.96667	7	seizure attack at this morning	seizure attack, r/o encephalitis	Y	Y	1	GTC 10 min	3	single																											.			.		.
F	Y	2000-02-03	2000-02-04	2000-02-02	1996-09-30	3.33889	3	visual hallucination and URI symptoms	R/O Influenza A associated acute encephalitis	Y	N	0																												Y	1	.			21.5	21.5	84	84	16.5
M	N			2000-02-10	1991-12-19	8.14167	8	confusion since this evening	Encephalitis	Y	N	0																												Y	1	0	0	0	22	22	74	74	10
F	Y	2000-02-17	2000-02-22	2000-02-17	1999-11-27	0.222222	0	seizure attack this morning	seizure disorder r/o encephalitis	Y	Y	1	seizure 2 times	3	recurrent																									Y	1	1	1	837	31.1	31.1	48	48	6.4
F	Y			2000-02-19	1996-03-22	3.90833	4	Seizure attacked duration 30 minutes	Encephalitis	Y	Y	1	GTC 30min, SE	3	SE																									N		.			.		.
F	N	R/O encephalitis (???)		2000-02-26	1997-04-13	2.86944	3	fever since yesterday	fever with high CRP, pharynigitis	Y	N	0																														.			10.6	10.6	89	89	19.4
M	N			2000-02-28	1994-08-22	5.51667	6	visual and auditory hallucination since last night	encephalitis	Y	N	0																												Y	1	.			19.7	19.7	70	70	11.9
M	N			2000-03-05	1996-04-20	3.875	4	Fever for three days	encephalitis	Y	N	0																												Y	1	.			28	28	73	73	14.4
M	Y	2000-03-06	2000-03-09	2000-03-06	1998-07-27	1.60833	2	Conscious disturbance since last night	R/O Encephalitis	Y	Y	1	GTC	3	recurrent																									Y	1	5	5	8	55.3	55.3	91	91	16.7
M	Y	2000-03-10	2000-03-13	2000-03-08	1999-02-25	1.03611	1	diarrhea for 6 days and fever for 4 days	Suspect encephalitis. Acute gastroenterolitis with dehydration(Rota virus postive)	Y	N	0																														.			17.4	17.4	77	77	10.9
F	N			2000-03-09	1996-01-20	4.13611	4	cons. disturbance for 6 days	r/o Encephalitis	Y	N	0																														3	3	0	.		.
M	Y	2000-03-12	2000-03-21	2000-03-12	1998-01-20	2.14444	2	seizure attack at 88-3-12 and consciousness loss since thn	status epilepticus, encephalitis	Y	Y	1	GTC <10min	3	SE		Y		G1VtM1		1			Y			Y			1							6500	6	78/10.1/7			.			52.2	52.2	156	156	27.4
M	N			2000-03-13	1996-05-26	3.79722	4	seizure disorder for 3 times	Seizure disorder, Exudative tonsilitis	Y	Y	1	seizure 3 times	3	recurrent																									Y	1	.			39.8	39.8	79	79	16.2
F	N			2000-03-20	1996-12-17	3.25833	3	intermittent fever for 3 days	encephlatis	Y	N	0																														.			.		.
M	N			2000-03-21	1996-05-30	3.80833	4	irritable movement noted one hour before	R/O encephalitis	Y	N	0																														.			.		.
M	N			2000-03-26	1990-10-02	9.48333	9	Intermittent high fever with conscious disturbance for 5 days	R/O encephalitis	Y	N	0																														.			.		.
F	N			2000-03-26	1997-12-04	2.31111	2	Cyanosis at home this night.	Encephalitis	Y	Y	1	GTC 15-20min(focal)	2	SE																											.			.		.
F	Y	2000-03-27	2000-04-05	2000-03-27	1999-05-05	0.894444	1	respiratory failure noted at Taipei ER	seizure disorder, encephalitis	Y	Y	1	GTC 1 times(focal)	1	single																									Y	1	2	2	203	15.2	15.2	110	110	13.1
M	Y	2000-03-29	2000-04-03	2000-03-27	1996-10-19	3.43889	3	fever and lethargy for 3 days.	encephalitis	Y	N	0																														.			.		.
M	N			2000-04-05	1998-08-26	1.60833	2	seizure for twice this early morning	fever with seizure R/O encephalitis	Y	Y	1	GTC 5 min X 2 times	3	recurrent																									N		.			.		.
F	N			2000-04-08	1994-03-19	6.05278	6	fever noted since 4/5	Suspect encephalitis	Y	N	0																														.			.		.
F	N			2000-04-22	1999-10-08	0.538889	1	Flaccid and eye ball deviated to the right since this monring	encephalitis	Y	Y	1	FocalX 2 times	1	recurrent																									Y	1	.			30.1	30.1	74	74	16.9
M	Y	2000-04-30	2000-05-03	2000-04-30	1998-09-10	1.63889	2	fever with seizure attack since 4/28	Seizure disorder, R/O encephalitis	Y	Y	1	focal 10-20min X 2 times	1	recurrent																									Y	1	18	18	77	22.5	22.5	107	107	23.3
M	N			2000-05-06	1998-01-24	2.28333	2	unsteady gait ane personality change foe 3 days	encephalitis, bronchopneumonia	Y	N	0																												Y	1	.			.		.
M	N			2000-05-07	1993-09-20	6.63056	7	cons distrubance yesterday moning	Encephalitis	Y	N	0																												Y	1	.			.		.
M	N			2000-05-10	1995-08-13	4.74167	5	dioplopia since yesterday	r/o encephalitis	Y	N	0																														.			.		.
F	N			2000-05-19	1991-02-12	9.26944	9	fever since last night	R/O encephalitis	Y	N	0																														.			.		.
F	N			2000-05-19	1999-12-28	0.391667	0	seizure 3 times since this morning	Seizure disorder R/o menigioencephalitis	Y	Y	1	GTC 1-2min X 2 times	3	recurrent																									Y	1	0	0	69	.		.		10.7
M	N			2000-05-24	1988-04-10	12.1222	12	bizzare behavior once last night	bizzare behavior r/o encephalitis	Y	N	0																														.			.		.
F	Y	2000-05-24	2000-05-26	2000-05-24	1996-03-02	4.22778	4	irrtable and hallucination noted tonight	encephalitis	Y	N	0																														.			.		.
F	N			2000-05-25	1995-02-03	5.31111	5	agitation and hallucination noted since last night	encephalitis	Y	N	0																														.			.		.
M	Y	2000-05-27	2000-05-30	2000-05-26	2000-02-26	0.25	0	intermittent fever for 2 days	Hand foot mouth disease with myoclonic jerk ,encephalitis	Y	Y	1	myoclonic jerk	4	recurrent																											.			.		.
F	N			2000-05-26	1997-10-30	2.57222	3	Lethargy recent 2 days	HFMD with encephalitis	Y	N	0																														.			.		.
M	Y	2000-05-30	2000-06-03	2000-05-30	1999-02-18	1.28333	1	seizure noted since tonight	Seizure disorder (status epilepsy), Encephalopathy R/O encephalitis	Y	Y	1	Focal 3min several times	1	recurrent																									Y	1	1	1	13	.		.
M	N			2000-05-30	1999-08-13	0.797222	1	Skin rashes with vesicles, cough, rhinorrhea and high fever for 3 days	Bronchiolitis obliterans, Encephalitis(inactive), Chicken pox(inactive)	Y	Y	1	GTC 1 times	3	single																											.			.		.
M	N			2000-06-04	1999-03-31	1.17778	1	fever was noted since 4 days ago	chicken pox with encephalitis, r/o purulent meningitis	Y	Y	1	GTC 1 times	3	single																									Y	1	.			.		.
F	Y	2000-06-05	2000-06-07	2000-06-05	1997-11-22	2.53611	3	Frequent myoclonic jerk sinc yesterday	Hand-foot-mouth disease with myoclonic jerk, Meningitis R/O encephalitis	Y	Y	1	myoclonic jerk	4	recurrent																											.			.		.
F	N			2000-06-06	1999-02-19	1.29722	1	Intermittent vomitting since 3 days ago	probably encephalitis	Y	N	0																														.			.		.
F	N			2000-06-10	1991-08-18	8.81111	9	consciousness disturbance since yesterday	encephalitis	Y	N	0																												Y	1	.			.		.
F	N			2000-06-10	1983-12-27	16.4528	16	progressive consciousness disturbance in this week	Encephalitis with conscious disturbance	Y	Y	1	GTC 10min X 2 times	3	recurrent																									Y	1	.			29.9	29.9	67	67
F	N			2000-06-14	1993-07-25	6.88611	7	headache, vomitimg and fever, cons disturbance.	Encephalitis	Y	N	0																												Y	1	.			.		.
F	Y	2000-06-18	2000-06-20	2000-06-18	1999-07-02	0.961111	1	fever and lethargy since yesterday	hand foot mouth disease, meningoencephalitis	Y	N	0																														.			.		.
M	N			2000-06-19	1988-12-19	11.5	12	Behavior change with headache at recent 3 days.	encephalitis	Y	N	0																														.			.		.
M	N			2000-06-19	1989-03-11	11.2722	11	Headache, fever (38-39 C), vomiting and abdominal pain	meningitiencephalitis	Y	N	0																												Y	1	.			.		.
M	N			2000-06-20	1998-06-12	2.02222	2	acute conscious change	Acute conscious change R/O encephalitis	Y	N	0																												Y	1	.			.		.
F	N			2000-06-22	1997-03-10	3.28333	3	Fever noted for 3days up to 39	hand foot mouth disease, r/o cerebralitis	Y	N	0																														.			.		.
M	Y			2000-06-27	1999-01-20	1.43611	1	fever, SOB, for 3 days	Hand foot mouth disease, shock, Enterovirus 71 infection	Y	Y	1	myoclonic jerk	4	recurrent																											.			.		.
M	Y			2000-06-29	1989-06-22	11.0194	11	headache and vomiting since 6/26.	meningioencephalitis	Y	N	0																														.			.		.
M	N			2000-06-30	1991-10-25	8.68056	9	fever (more than 39c) with lethargy appearance for 2 days	Hand foot mouth disease, aseptic encephalitis	Y	N	0																														.			.		.
M	N			2000-07-08	1995-03-09	5.33056	5	acute onset of left upper limb weakness this morning, and fever	r/o EPS, r/o Encephalomenigitis	Y	N	0																														.			.		.
M	N			2000-07-08	1990-11-21	9.63056	10	fever, headache, and vomiting for 3 days	meningoencephalitis	Y	N	0																														.			.		.
M	N			2000-07-14	1992-01-03	8.53056	9	Fever for 3 days.	Herpamgina, r/o encephalitis.	Y	N	0																														.			.		.
M	N			2000-07-18	1993-12-17	6.58611	7	behavior change in recent 4-5 days	encephalitis	Y	N	0																														.			.		.
M	Y			2000-07-27	1992-10-27	7.75	8	comatous status since 3 days ago	meningoencephalitis with seizure and qudriparesis	Y	Y	1	GTC 1 min several times (focal0	1	recurrent																									N		.			.		.
F	Y	2000-08-02	2000-08-04	2000-08-02	1998-06-02	2.16667	2	disturbance of mental status yesterday	Hand Foot Mouth Disease, Encephalitis s/p IVIG	Y	N	0																														.			.		.
F	N			2000-08-04	1986-07-09	14.0694	14	poor appetite and activvity since 8/1	Conscious disturbance R/O encephalitis	Y	N	0																														.			.		.
F	N			2000-08-08	1989-05-20	11.2167	11	Headache,general weakness,vomitting,fever were noted for 4 days	Meningoencephalitis	Y	N	0																														.			.		.
F	Y	2000-08-21	2000-08-23	2000-08-21	1991-10-18	8.84167	9	Repeat seizure attack this early morning.	Status Epilepticus, R/O Meningoencephalitis	Y	Y	1	Focal, several times, SE	2	SE																									Y	1	2	2	1	41.8	41.8	71	71	19.2
M	Y	2000-08-22		2000-08-22	2000-01-23	0.580556	1	coma.Fever was noted since last W5 (8/18) for 4 days.	Hand-foot-mouth disease with CNS involement.	Y	N	0																														.			.		.
M	Y	2000-09-02	2000-09-04	2000-09-02	1998-09-18	1.95556	2	seizure attack just before	HFMD with seizure attack, r/o meningoencephalitis	Y	Y	1	GTC 1 min 3 times	3	recurrent																											.			.		.
M	N			2000-09-12	1996-02-15	4.575	5	Fever for 2 days	Hnad-foot-mouth disease, aseptic meningitis, encephalitis	Y	Y	1	myoclonic jerk	4	recurrent																											.			.		.
F	N			2000-09-12	1989-07-30	11.1167	11	Headache and vomit for 2 days	Brain stem encephalitis, R/O SLE	Y	N	0																														.			.		.
M	Y	2000-09-15	2000-09-18	2000-09-13	1997-07-05	3.18889	3	Fever up to 39c with myoclonic jerk since yesterday	Hand-foot mouth disease, aseptic meningitis, encephalitis	Y	Y	1	myoclonic jerk	4	recurrent																											.			.		.
M	Y	2000-09-13	2000-09-16	2000-09-13	2000-04-16	0.408333	0	sizure attack since this morning	status epilepticus, suspected encephalitis	Y	Y	1	GTC 1-2min X 5 times	3	recurrent																									Y	1	0	0	26	77	77	72	72
M	Y	2000-09-14	2000-09-18	2000-09-14	2000-08-08	0.1	0	seizure -like movement since this afternoon (9/14)	seizure disorder, suspected encephalitis	Y	Y	1	tremor/ myoclonic jerk (GTC)	3	recurrent																									Y	1	.		80000	238.3	238.3	67	67	12.4
M	N			2000-09-22	1990-03-30	10.4778	10	severe headache for one week	Encephalitis, Herpes zoster	Y	N	0																														.			.		.
M	N			2000-09-25	1999-06-25	1.25	1	Left side weakness and drawsy noted since last afternoon	Encephalitis	Y	N	0																												Y	1	.			.		.
F	N			2000-09-27	1998-12-31	1.74167	2	Fever for 2-3 days	Hand-Foot-Mouth disease, Myoclonic jerk, R/O encephalitis	Y	Y	1	myoclonic jerk	4	recurrent																											.			.		.
F	N			2000-10-02	1998-05-26	2.35	2	conscious lethargy change and vomiting found today.	R/O encephalitis, Acute gastroenteritis	Y	N	0																												Y	1	.			.		.
F	Y	2000-10-07	2000-10-11	2000-10-06	1999-11-30	0.85	1	Multiple skin rashes over palm, sole, knee, elbow and oral ulcer noted since yesterday.	Hand-foot-month disease with encephalitis	Y	Y	1	myoclonic jerk	4	recurrent																											.			.		.
M	N			2000-10-07	1994-01-10	6.74167	7	fever for 1 + day	herpangina, r/o meningoencephalitis	Y	N	0																														.			.		.
F	Y	2000-10-09	2000-10-11	2000-10-09	1990-02-22	10.6306	11	conscious disturbance found yesterday	Encephalitis	Y	Y	1	Seizure	3	recurrent																									Y (at LMD)	1	.			.		.
M	N			2000-10-22	1997-04-09	3.53611	4	conscious change since tonight	Encephalitis	Y	N	0																												Y	1	.			.		.
F	N			2000-10-22	1994-09-13	6.10833	6	Personality change since last night.	encephalitis	Y	N	0																												Y	1	.			.		.
M	N			2000-10-24	1997-02-21	3.675	4	Fever since this afternoon	Acute tonsilitis, suspetced encephalitis	Y	N	0																														.			.		.
F	N			2000-10-25	1994-12-23	5.83889	6	Fever for 3 day and seizure attack (1 episode)on 89-10-23.	R/O encephalitis	Y	Y	1	GTC 2-3min X 1 time (focal)	1	single																											.			.		.
F	Y	2000-10-27	2000-11-06	2000-10-27	1994-06-22	6.34722	6	Fever with irritable crying found at LMD	Meningoencephalitis, Diabetes insipidus, R/O brain death	Y	N	0					Y	Y	E4V5M6			Y	N												irritable, dizziness		5700		78/15/7	Y	1	8	8	14	.		64	64
M	Y	2000-09-28		2000-10-27	1999-05-03	1.48333	1	conscious change in the morning on 9/18	HFMD with meningoencephalitis s/p tracheostomy	Y	Y	1	upward gaze	3	single																									Y	1	14	14	73	23.9	23.9	106	106	15.5
M	N			2000-11-01	1998-02-12	2.71944	3	bilateral upper and lower limbs tremor attacke	encephalitis, epilepsy	Y	Y	1	GTC 3 times (focal)	1	recurrent																									Y	1	1	1	0	32	32	79	79
M	Y	2000-11-03	2000-11-08	2000-11-03	1999-04-08	1.56944	2	inpending respiratory failure	encephalitis with seizure attack and developmental regression r/o hypoxic ischemic encephalopathy	Y	Y	1	seizure	3	recurrent																									Y	1	.			.		.
M	N			2000-11-14	1990-05-26	10.4667	10	headache for 2~3 weeks	Acute meningitis, r/o encephalitis	Y	N	0																												Y	1	.			.		.
F	N			2000-11-16	1993-11-19	6.99167	7	Seizure attack this afternoon	Seizure disorder, Herpangina	Y	Y	1	GTC 3min X 2 times	3	recurrent																									Y	1	1	1	0	14.8	14.8	62	62	10.9
M	N			2000-11-25	1984-10-20	16.0972	16	Sudden onset of conscious disturbace and disoriented speech	Encephalitis (impaired high cortical function)	Y	N	0																														.			.		.
M	Y	2000-12-01	2000-12-04	2000-12-01	1997-01-18	3.86944	4	strange movement of extrimity for 2 days	Meningoecephalitis (suggest EV1 or HSV ), herpangina	Y	Y	1	myoclonic jerk	4	recurrent																											.			.		.
M	Y			2000-12-06	2000-04-01	0.680556	1	seizure attack this afternoon	encephalitis, seizure disorser	Y	Y	1	GTC 30min (focal)	2	SE																									Y	1	1	1	0	27.5	27.5	92	92	12.7
M	N			2000-12-14	1993-03-02	7.78333	8	vomiting and conscious change	encephalitis	Y	N	0																												Y	1	.			.		.
F	Y	2000-12-22	2000-12-25	2000-12-17	1997-03-07	3.77778	4	fever since this morning	Hand-Foot-Mouth Disease with encephalitis	Y	Y	1	myoclonic jerk	4	recurrent																											.			.		.
M	N			2000-12-30	1994-09-20	6.27778	6	Mild consious change since yesterday	Acute encephalitis r/o influenza viral infection	Y	N	0																														.			.		.
M	N			2000-12-31	1991-10-27	9.17778	9	focal seisure noted this morning	focal meningoencephalitis	Y	Y	1	focal 3-5min	1	single																									Y	1	243	243	603	59.3	59.3	56	56	14.4
F	N			2001-01-01	1989-03-15	11.7944	12	Diffuse headache with nause and vomiting were noted since for 3 days	E-B virus encephalitis, suspect HSV infectiopn, suspect mycoplasma infection	Y	N	0																												Y	1	.			.		.
M	N			2001-01-05	1988-04-13	12.7278	13	fever and disturbance of consciouness since the day	Encephalitis	Y	N	0																														.			.		.
M	N			2001-01-06	1993-12-11	7.06944	7	Seizure attacked tonight	encephalitis	Y	Y	1	focal 5 min	1	single																									Y	1	.			.		.
F	Y	2001-01-10	2001-01-12	2001-01-10	1994-12-03	6.10278	6	seizure attact for 10+ mins for 4 times in 2 hr	encephalitis	Y	Y	1	focal 10min 4 time, SE (focal0	2	SE																									Y	1	1	1	1	16.1	16.1	71	71	16.8
M	N			2001-01-11	1985-07-31	15.4472	15	slow response to stimulate recently after URI since 3 days	r/o encephalitis	Y	N	0																														.			.		.
M	N			2001-01-16	1993-07-27	7.46944	7	fever with headache for 4 days	r/o encephalatis	Y	N	0																														.			.		.
M	N			2001-01-28	1996-12-25	4.09167	4	fever since yesterday afternoon	R/O febril convulsion, R/O encephalitis	Y	N	0																														.			.		.
F	N			2001-01-30	1995-11-25	5.18056	5	Conscious disturbance since 2 days ago	encephalitis	Y	N	0																												Y	1	.			.		.
M	Y	2001-02-05	2001-02-13	2001-02-05	1995-05-16	5.71944	6	coma for 11 days, shock, pul hemoorhage, CPCR	encephalitis	Y	Y	1	seizure	3	single		Y		deep coma (E1M1Vt)		1						Y								Leg weakness		19100	348.9	76.1/7/3			.			.		.
F	N			2001-02-06	1992-10-24	8.28333	8	High fever with seizure attack once in this evening.	meningoencephalitis	Y	Y	1	seizure 10minX 1 times	3	single																									Y	1	.			.		.
M	N			2001-02-06	1985-09-17	15.3861	15	epilepsy with progressive left side weakness	epilepsy, inactive encephalitis	Y	Y	1	seizure ?	3	recurrent																									Y (at LMD)	1	.			.		.
F	Y	2001-02-08	2001-02-10	2001-02-08	1988-10-02	12.35	12	conscious change since 2/7 evening	Chicken pox, encephalitis	Y	Y	1	GTC 10min	3	single																											.			.		.
F	Y	2001-02-08	2001-02-22	2001-02-08	1996-05-07	4.75278	5	conscious disturbance this morning	meningoencephalitis, hypernatremia, hyperkalemia, diabetes insipidus	Y	N	0					Y	Y	E2-3V3M4	Y	1		N	Y			Y	Y							right hand tremor, dilated pupil		29100	183	79/9.5/0	Y	1	.			268.6	268.6	<5
F	N			2001-02-09	1997-11-12	3.24167	3	progressive poor spirit and intermittent fever for recent 1 wk	probable encephalitis	Y	N	0																												Y	1	.			.		.
M	N			2001-02-10	1988-09-09	12.4194	12	Phobia behavior happened about 1 year ago and attacked again in recent days.	R/O Encephalitis	Y	N	0																														.			.		.
F	N			2001-02-14	1998-07-02	2.61667	3	seizure found this afternoon	febrile convulsion, rule out encephalitis	Y	Y	1	GTC 10min X 1 times	3	single																									Y	1	.			.		.
F	N			2001-02-19	1995-03-17	5.92222	6	sudden onset of irrelevent speech was noted since yesterday	Rule out encephalitis	Y	N	0																														.			.		.
F	N			2001-02-20	1995-09-02	5.46667	5	visual,tactile hallucination since this noon	Rule out encephalitis	Y	N	0																														.			.		.
M	Y	2001-02-20	2001-02-26	2001-02-20	2000-04-11	0.858333	1	Fever, conciousness change and myoclonic jerk for 2 days.	meningoencephalitis	Y	Y	1	myoclonic jerk (focal)	1	recurrent																											.			.		.
M	N			2001-02-22	2000-09-06	0.461111	0	fever 38.5 with AF bulging since last afternoon	ANT FONTANELL BULGING, R/O IICP R/O ENCEPHALITIS	Y	N	0																														.			.		.
M	N			2001-02-22	1995-08-06	5.54444	6	conscious disturbance since 90/02/22 morning	aspetic encephalitis	Y	N	0																												Y	1	.			.		.
M	N			2001-02-27	1990-01-31	11.075	11	Conscious disturbance since this morning	Encephalitis	Y	N	0																												Y	1	.			.		.
M	Y	2001-03-02	2001-04-19	2001-03-02	2000-08-13	0.552778	1	sudden onset cyanosis at home, shock, pul hemorrhage	enterovirus infection type 71 with brain stem involvement	Y	N	0					Y		E4VtM4				N			Y									cyanosis at home		20000	11.6	50/36.5/5.5	Y	1	.			52	52	83	82.5	23.9
M	N			2001-03-06	1998-03-11	2.98611	3	sudden onset severe vomiting and ataxia	ataxia r/o encephalitis	Y	N	0																														.			.		.
F	Y			2001-03-07	1994-07-14	6.64722	7	referred from 省桃, with MRSA sepsis	MRSA sepsis with meningoencephalitis	Y	N	0																												Y	1	.			.		.
M	N			2001-03-09	1995-08-05	5.59444	6	conscious disturbance recently	Conscious disturbance, rule out encephalitis, rule out drug intoxication	Y	N	0																														.			.		.
M	N			2001-03-10	1998-08-27	2.53611	3	convulsion this afternoon	encphalitis, suspct febril convulsion	Y	Y	1	GTC 10 min	3	single																											.			.		.
F	N			2001-03-15	1986-04-13	14.9222	15	headache and vomiting was noted since 4 days ago	Meningoencephalitis	Y	N	0																												Y	1	.			.		.
M	N			2001-03-17	1996-10-17	4.41667	4	visual hallucination since last afternoon	Encephalitis	Y	N	0																														.			.		.
F	Y	2001-03-17	2001-03-21	2001-03-17	1996-12-10	4.26944	4	fever with prolonged seizure attack this afternoon	status epilepticus, R/O encephalitis	Y	Y	1	focal==> GTC 1 hour, SE	2	SE																									Y	1	0	0	0	34.6	34.6	79	79	32.7
F	N			2001-03-17	1995-12-10	5.26944	5	SHE BECAME STUPOR IN RECENT 3 DAYS.	R/O encephalitis	Y	N	0																														.			.		.
M	N			2001-03-18	1999-02-28	2.05	2	seizure attacke twice at our ER without fever peisode	encephalitis with focal seizure	Y	Y	1	GTC 2 min X 2 times (focal0	1	recurrent																									Y	1	12	12	0	41.7	41.7	74	74	19.3
F	Y	2001-03-09	2001-03-21	2001-02-23	1997-01-13	4.11111	4	focal seizure since 90-1-23 , transferred from 中榮 hospital	Rasmussen's encephalitis	Y	Y	1	focal/complex	2	RSE																									Y (at LMD)	1	0	0	0	.		.		8.5
M	N			2001-04-13	1998-08-26	2.63056	3	fever for one day, ataxia and hallucination	R/O encephalitis	Y	N	0																												Y	1	.			.		.
F	N			2001-04-19	1996-12-09	4.36111	4	intermittent irritable crying and incoherent speeking	Suspect encephalitis	Y	N	0																														.			.		.
F	N			2001-04-19	2000-08-01	0.716667	1	suddent onset seizure this afternoon	r/o meningoencephalitis	Y	Y	1	GTC 15 min	3	single																											.			.		.
F	N			2001-04-20	1998-11-02	2.46667	2	ataxia since 4-18 and lethargy	meninigoencephalitis	Y	N	0																												Y	1	.			.		.
F	N			2001-04-24	2000-05-27	0.908333	1	seizure attack twice since last night.	Seizure disorder R/O encephalitis R/O epilepsy	Y	Y	1	GTC 20 min X 3 times (focal)	1	recurrent																									Y	1	.			.		.
M	Y	2001-04-24	2001-04-27	2001-04-24	1999-03-08	2.12778	2	Ataxia and drowsy for one day.	HFM disease, Meningoencephalitis	Y	N	0																														.			.		.
F	N			2001-04-27	1995-02-07	6.22222	6	right facial twitching and eyes deviated to the right side	r/o epilepsy, r/o encephalitis	Y	Y	1	Focal ?min	1	S(R)																											.			.		.
F	N			2001-05-02	1993-09-19	7.61944	8	Fever for two days	Encephalitis	Y	N	0																												Y	1	.			.		.
F	Y	2001-05-02	2001-05-04	2001-05-02	1998-10-01	2.58611	3	Seizure attack with conscious disturbance	encephalitis, R/O epilepsy	Y	Y	1	GTC 1-20minX 2 times	3	recurrent																									Y	1	0	0	0	18.1	18.1	75	75	10.8
M	N			2001-05-04	2001-04-10	0.0666667	0	irritable crying and fver for 1 day	Aseptic meningoencephalitis	Y	N	0																														.			.		.
F	N			2001-05-11	1993-12-17	7.4	7	Headache, vertigo and unstable gait for 1 week	ataxia R/O postinfectious brainstem encephalitis	Y	N	0																														.			.		.
F	N			2001-05-18	1994-10-05	6.61944	7	abdominal pain since yesterday morning	encephalitis	Y	N	0																												Y	1	.			.		.
M	N			2001-05-19	1985-08-29	15.7222	16	Fever with headache and vomiting for one days	meningoencephalitis	Y	N	0																												Y	1	.			.		.
F	Y	2001-05-31	2001-06-02	2001-05-28	1988-01-05	13.3972	13	headache and consciouness change since 1 day ago	Encephalitis, E. coli sepsis, Seizure disorder	Y	Y	1	GTC 1 min	2	SE																									Y	1	29	29	9	21.9	21.9	76	76	14.7
F	N			2001-05-29	1994-06-02	6.99167	7	Conscious disturbance and personality change for two weks	Encephalitis	Y	N	0																												Y	1	.			.		.
M	N			2001-06-01	1991-12-04	9.49167	10	severe headache and feveer for 2 days	R/O meningoencephalitis	Y	N	0																														.			.		.
F	N			2001-06-04	1998-09-30	2.67778	3	right arm paralysis yesterday	HFMD with polio-like syndrome, mild brain stain encephalitis	Y	N	0																														.			.		.
F	Y	2001-06-23	2001-06-27	2001-06-23	1984-09-29	16.7333	17	severe headache and vomiting, high fever	Meningoencephalitis	Y	Y	1	focal==>G	2	recurrent																									Y	1	.			.		.
F	Y	2001-06-27	2001-06-30	2001-06-27	1997-06-23	4.01111	4	Conscious disturbance from this afternoon	seizure with conscious disturbance, R/O encephalitis	Y	Y	1	seizure ? min 1 times	3	single																									Y	1	.			.		.
F	N			2001-06-29	1998-09-18	2.78056	3	Personality change	R/O encephalitis	Y	N	0																														.			.		.
M	N			2001-06-29	1996-04-25	5.17778	5	fever and headache for 1 day	Meningoencaphalitis	Y	N	0																												Y	1	.			.		.
M	N			2001-07-02	1997-10-08	3.73333	4	conscious drowsy noted since last night	R/O encephalitis	Y	Y	1	GTC, several times (focal)	2	recurrent																									Y	1	1	1	1144	113	113	78	78
M	Y	2001-07-04	2001-07-06	2001-07-04	1990-10-30	10.6778	11	Fever, headache and vomiting since last night.	Meningitis, R/O Encephalitis, R/O HSV infection, R/O Enterovirus infection	Y	N	0																														.			.		.
F	Y	2001-07-12	2001-07-16	2001-07-07	1999-03-09	2.32778	2	Hand -foot- mouth disease was told by LMD doctor	Hand-foot-mouth disease, Brain stem encephalitis	Y	N	0																														.			.		.
M	Y	2001-07-13	2001-07-15	2001-07-13	1996-03-28	5.29167	5	headache, vomiting, and conscious disturbance	meningoencephalitis, Epilepsy	Y	Y	1	? (focal)	2	recurrent																									Y	1	.			29	29	78	78	17.8
M	Y			2001-07-17	2001-05-14	0.175	0	fever since 7/16 4:00 AM	herpangina with encephalitis	Y	Y	1	myoclonic jerk	4	recurrent																											.			.		.
F	N			2001-07-23	1999-08-30	1.89722	2	Fever and intermittent lethargy for 5 days	Encephalitis	Y	Y	1	myoclonic jerk	4	recurrent																									Y	1	.			.		.
M	N			2001-08-06	1999-09-13	1.89722	2	Seizure attack last night	Chicken pox with secondary infection, febrile seizure r/o CNS involvement	Y	Y	1	GTC 2-3min X 1 time(focal)	1	single																											.			.		.
M	N			2001-08-09	1994-03-25	7.37222	7	fever since 8-8 and 3 times seizure attack in 2 days	encephalitis	Y	Y	1	GTC 2-3min X 3 times (focal)	1	recurrent																									N		.			.		.
M	N			2001-08-09	1986-04-03	15.35	15	conscious lethargy since yesterday	Acute encephalitis	Y	N	0																												Y	1	.			.		.
M	Y	2001-08-11	2001-08-13	2001-08-10	1999-04-27	2.28611	2	fever for 5 days with lethargy and myoclonic jerk for 3 days	herpangina with meningocephalitis	Y	Y	1	myoclonic jerk	4	recurrent																											.			.		.
M	Y	2001-08-19	2001-08-26	2001-08-13	1994-09-09	6.92778	7	Conscious dsiturbance tonight	Aseptic Encephalitis, Seizure disorder	Y	Y	1	seizure 10 min 3 times, SE	3	SE																									Y	1	12	12	1	40	40	80	80	19.4
F	N			2001-08-15	1995-03-09	6.43333	6	fever up to 39 C(耳溫槍)for 3 days	aseptic menigitis, r/o encephalitis	Y	N	0																												Y	1	.			.		.
M	Y	2001-08-17	2001-08-31	2001-08-17	2001-05-05	0.283333	0	respiratory distress and stridor after removing ETT	herpangina with CNS involvment	Y	N	0																														.			.		.
F	Y	2001-08-22	2001-08-23	2001-08-21	2000-04-10	1.36389	1	fever with oral ulcer was noted for 2 days.	hepangina with meningoencephalitis	Y	Y	1	myoclonic jerk	4	recurrent																											.			.		.
M	Y	2001-07-19	2001-08-14	2001-07-19	2000-10-06	0.786111	1	poor activity, cold sweating, and conscious disturbance today	hand-foot-mouth disease with rhombencephalitis	Y	N	0																														.			.		.
M	N			2001-09-08	2000-08-16	1.06111	1	seizure attack 9pm today	aseptic encephalitis	Y	Y	1	GTC 2 min (focal)	1	single																									Y	1	3	3	1431	147.3	147.3	86	86	12.5
M	N			2001-09-08	1996-10-11	4.90833	5	general weakness and flaccid since 9/8 morning	Neuritis, r/o Miller-Fisher syndrome, r/o Encephalitis	Y	N	0																												Y	1	.			.		.
M	Y	2001-09-11	2001-09-12	2001-09-11	1996-01-04	5.68611	6	conscious disturance sinc this afternoon	aseptic encephalitis	Y	N	0																												Y	1	.			.		.
M	N			2001-09-12	1988-12-07	12.7639	13	consciousness disturbance and abnormal,involuntary movement	Encephlalitis with complex partial seizure	Y	Y	1	complex	2	recurrent																									N		.			.		.
F	N			2001-09-12	1995-10-18	5.9	6	silly laughting,meaningless murmuring and visual hallucination for 2 days	Encephlalitis with complex partial seizure	Y	Y	1	complex	2	recurrent																									Y	1	0	0	0	32.2	32.2	68	68
F	N			2001-09-14	1995-01-02	6.7	7	seizure attack 3 times since yesterday	aseptic meningitis, atypical fever convulsion	Y	Y	1	myoclonus 5 min 3 times (GTC)	3	recurrent																									Y	1	237	237	1008	74	74	87	87	23.8
F	N			2001-09-17	1999-10-04	1.95278	2	Fever to 39.5 degree was noted on 2001-09-16	Hand-foot-mouth disease with myoclonic jerk,r/o meningitis or encephalitis	Y	Y	1	myoclonic jerk	4	recurrent																											.			.		.
F	Y	2001-09-26	2001-09-28	2001-09-26	1998-07-09	3.21389	3	fever for 5 days	Encephalitis, Hypotension	Y	Y	1	GTC	3	single																									Y	1	.			.		.
M	N			2001-09-30	2001-05-18	0.366667	0	Fever for 3+ days	Acute gastroenteritis, r/o menigitis, r/o encephalitis	Y	Y	1	myoclonus 3-5 sec 5 times	4	recurrent																									Y	1	.			.		.
M	N			2001-10-15	1997-10-06	4.025	4	fever with oral ulcer and vesicle noted for 3 days	transient conscious change r/o encephalitis	Y	Y	1	GTC 15-20 min	3	single																									Y	1	.			.		.
F	N			2001-10-17	1999-03-13	2.59444	3	Fever falre up since sunday	Hand foot mouth disease, R/O meningoencephalitis	Y	Y	1	myoclonic jerk	4	recurrent																											.			.		.
M	N			2001-10-18	1999-05-31	2.38333	2	Lethargy for 4 days.	Encephalitis	Y	Y	1	myoclonic jerk	4	recurrent																									Y	1	.			.		.
M	N			2001-10-20	1999-07-14	2.26667	2	fever with lethargy for 2 days	Aseptic meningitis	Y	N	0																												Y	1	.			.		.
M	Y	2001-10-23	2001-11-02	2001-10-22	1999-11-20	1.92222	2	fever for 2 days	EV INFECTION, MYELOENCEPHALITIS OF PONS AND SPINAL CORD	Y	N	0																														.			.		.
M	N			2001-10-23	2000-03-15	1.60556	2	Focal seizure since this afternoon	Focal seizure, Ruled-out encephalitis	Y	Y	1	focal 2-3 min 6-7 times	2	recurrent																									Y	1	4	4	0	25	25	64	64	10.4
F	Y	2001-11-03	2001-11-07	2001-11-03	1999-10-03	2.08333	2	Chills with fever noted since yesterday	Intractable seizure, Encephalitis	Y	Y	1	GTC 30 min	3	SE																									Y	1	0	0	0	18	18	74	74	8.8
F	N			2001-11-06	1999-12-06	1.91667	2	seizure attack tonight	meningoencephalitis	Y	Y	1	focal 30 sec 5 times	1	recurrent																									Y	1	.			.		.
M	N			2001-11-09	1989-08-10	12.2472	12	Purpura was noted over bilateral lower legs for three days	Encephalitis, Epilepsy	Y	N	0																														.			.		.
M	N			2001-11-14	1999-03-14	2.66667	3	behavior change since last night	encephalitis, seizure disorder	Y	N	0																														.			.		.
F	Y	2001-11-25	2001-12-06	2001-11-20	1985-03-26	16.65	17	severe headache since last W3	Aseptic meningoencephalitis	Y	Y	1	seizure	3	recurrent																									Y	1	150	150	3	106.1	106.1	89	89	47.8
M	N			2001-11-21	1993-10-10	8.11389	8	Frequent headache and vomiting since last night	acute encephalitis with increased intracranial pressure	Y	N	0																												Y	1	.			.		.
F	Y	2001-11-27	2001-11-29	2001-11-27	2001-04-03	0.65	1	Status epilepticus refered from 壢新 hospital	Status epilepticus, cause to be determined, r/o encephalitis, r/o Reye's syndrome	Y	Y	1	SE	3	SE																									Y	1	.			.		.
F	N			2001-11-29	1991-07-07	10.3944	10	progressive disorienttion	Organic brain lesion , cause? R/O para-infections encephalites	Y	N	0																														.			.		.
M	N			2001-11-30	1998-11-24	3.01667	3	Involunteer four extremities movements with stragne behavior	encephalitis, post-infectious seizure disorder	Y	N	0	psychogenic symptoms																											Y	1	0	0	0	12.3	12.3	76	76	9.6
F	Y	2001-11-30	2001-12-10	2001-11-30	1998-09-14	3.21111	3	Consious disturbance noted since last afternoon.	Eosinophilic menigoencephalitis	Y	N	0																												Y	1	.			.		.
M	N			2001-12-04	1997-08-04	4.33333	4	fever since 4 days ago	Henoch-Schoenlein purpura, rule out encephalitis	Y	N	0																												Y	1	.			.		.
M	N			2001-12-11	2001-09-22	0.219444	0	Generalized tonic and stupor eyelight noted at AM 4:00	Seizure suspected epilepsy, suspected encephalitis	Y	Y	1	GTC	3	single																									Y	1	0	0	5	49	49	101	101
F	Y			2001-12-16	1995-08-01	6.375	6	seizure for >30 min	seizure disorder R/O encephalitis	Y	Y	1	GTC > 30min, SE (focal)	2	SE																									Y	1	.			23.7	23.7	75	75	10.9
M	Y	2001-12-22	2001-12-26	2001-12-22	1998-04-13	3.69167	4	Fever for 5 days.	Acute menigoencephalitis with ventriculomegaly	Y	Y	1	myoclonic jerk (focal)	2	recurrent																									Y	1	75	75	10	88.8	88.8	64	64	26.2
F	N			2001-12-24	1994-05-10	7.62222	8	bilateral lower leg spasm noted twice today	EXTRAPYRAMIDAL SYNDROME, R/O ENCEPHALITIS	Y	N	0																												Y	1	.			.		.
F	N			2001-12-26	1983-10-19	18.1861	18	Sudden onset of explosive headache since 12/20	R/O Aceptic meningitis	Y	N	0																												Y	1	.			.		.
F	Y	2002-01-02	2002-01-03	2001-12-27	1986-01-23	15.9278	16	seizure attack for2.5 Hr this morning	epilepsy, suspected encephalitis, pseudoseizure suspected psycotic disorder	Y	Y	1	GTC 2.5hr (focal)	2	SE																									Y	1	.			30.7	30.7	55	55	9.5
M	N			2001-12-31	1996-11-21	5.11111	5	head nodding since W5 and myoclonic jerk	Involuntary movement, suspected encephalitis	Y	Y	1	myoclonic jerk (focal)	1	recurrent																									N		.			.		.
F	Y	2002-01-02	2002-01-02	2001-12-31	2000-04-08	1.73056	2	fever with vomiting for a day and seizure	Acute menigoencephalitis, Seizure disorder	Y	Y	1	GTC 2 min X 2 times (focal)	1	recurrent																									Y	1	.			.		.
F	N			2002-01-05	1992-08-21	9.37222	9	fever and hallucination since yesterday	Encephalitis	Y	N	0																												Y	1	.			.		.
M	N			2002-01-05	1995-06-15	6.55556	7	seizure attack when fever up to 39.5C this afternoon	R/O febrile convulsion, Suspect encephalitis, R/O HVS, R/O Mycoplasma infection	Y	Y	1	GTC 1 times (focal)	1	Single																											.			.		.
F	Y	2002-01-05	2002-01-07	2002-01-05	1999-08-14	2.39167	2	seizure attack > 20min	Status epilepticus,r/o encephalitis	Y	Y	1	complex 20min, SE	2	SE																									Y	1	0	0	36	23.4	23.4	122	122	18.8
M	N			2002-01-09	1992-10-27	9.2	9	Prolong fever with progresssssive general muscle weakness	suspected encephalitis, Upper airway infection	Y	N	0																												Y	1	.			.		.
F	N			2002-01-09	1993-02-16	8.89722	9	Mood change with irritable activity	encephalitis, Upper airway infection	Y	N	0																												Y	1	.			.		.
M	N			2002-01-10	1994-09-27	7.28611	7	intermittent fever and lethargy	encephalitis	Y	N	0																												Y	1	.			.		.
M	N			2002-01-14	1996-02-26	5.88333	6	Fever for 1 day	encephalitis, upper respiratory infection	Y	N	0																												Y	1	.			.		.
M	N			2002-01-16	1996-06-28	5.55	6	Fever with cough, rhinorhea since 3 days	encephalitis	Y	N	0																														.			.		.
M	N			2002-01-17	1999-07-08	2.525	3	Conscious lethergy since this morning	Rule out encephalitis	Y	N	0																												Y	1	.			.		.
F	Y	2002-02-09	2002-02-11	2002-01-23	2000-04-02	1.80833	2	Activity decreased since 1/22 noon	encephalitis, ( viral )	Y	N	0																												Y	1	.			.		.
M	Y	2002-01-26	2002-01-27	2002-01-26	2000-11-27	1.16389	1	sizure attack and drowsy conscious since this afternoon	encephalitis with status epilepticus, seizure disorder	Y	Y	1	GTC 1 min X 2 times, SE	3	SE																									Y	1	0	0	48	21.2	21.2	99	99
M	N			2002-01-26	1989-08-20	12.4333	12	Progressive hearing loss in recent four or five days	Encephalomenigitis	Y	N	0																												Y	1	.			.		.
M	N			2002-01-28	2001-05-10	0.716667	1	frequent myoclonic jerk	myoclonic jerk r/o encephallitis, r/o enterovirus infection	Y	Y	1	myoclonic jerk	4	recurrent																											.			.		.
F	Y	2001-12-21	2002-01-07	2001-11-20	1997-02-17	4.75833	5	Prolong fever and cough were noted for 6-7 days	Influenza B encephalopathy	Y	Y	1	GTC (focal)	2	recurrent																									Y	1	0	0	7	32.2	32.2	113	113	30.3
F	N			2002-01-31	1997-08-01	4.5	5	General weakness since Sunday(1/27) afternoon	meningoencephalitis	Y	N	0																												Y	1	.			.		.
F	Y	2002-02-02	2002-02-04	2002-02-02	1997-10-02	4.33333	4	seizure attack noted this afternoon	Status epilepticus , R/O meningoencephalitis	Y	Y	1	seizure 20-30min, SE(focal)	2	SE																									Y	1	.			19.1	19.1	101	101	19.7
F	N			2002-02-09	1997-11-06	4.25833	4	conscious disturbance with brief jerk-like episodes	conscious disturbance, epilepsy was favored , R/O acute encephalitis	Y	Y	1	seizure ?(focal)	1	single																									N		.			.		.
F	N			2002-02-14	1991-02-20	10.9833	11	Fever for 3 days with sorethroat	Herpangina, Suspected encephalitis.	Y	Y	1	seizure 3-5minX1 times	3	Single																											.			.		.
M	Y			2002-03-01	2000-09-16	1.45833	1	fever for 3 weeks	encephalitis, pneumonia, acute gastroenteritis with rotavirus infection	Y	Y	1	GTC 30 min, SE (focal)	2	SE																									N		.			.		.
M	N			2002-03-01	2002-02-20	0.0305556	0	Hypotehrmia noted for 9 hours	R/O encephalomeningitis	Y	N	0																												Y	1	.			.		.
F	N			2002-03-01	2000-08-23	1.52222	2	abnormal eye gaze tonight	Aseptic encephalitis	Y	N	0																												Y	1	.			.		.
F	Y	2002-03-15	2002-03-19	2002-03-15	2001-06-11	0.761111	1	Seizure attacked 3 times	Encephalitis, Epilepsy	Y	Y	1	GTC 3time over 30 min, SE (focal)	2	SE																									N		.			.		.
M	Y	2002-03-23	2002-05-30	2002-03-23	2001-07-13	0.694444	1	conscious change for 2 days.	Meningoencephalitis, Status epilepticus	Y	Y	1	GTC+ myoclonus, SE (focal)	2	SE		Y		GCS E1VeM1		1			Y													15900	85.7	60/21.5/12.5	Y	1	710	71	250	234	234	60	60	26.9
M	N			2002-04-12	1992-10-28	9.45556	9	Consciousness paroxysmal disturbance for 3 days.	R/O encephalitis, R/O epilepsy	Y	N	0																														.			.		.
M	N			2002-04-23	1999-12-13	2.36111	2	seizure attack for twice this afternoon	herpangina, R/O meningoencephalitis, seizure disorder R/O febrile convulsion	Y	Y	1	GTC+myoclonic jerk 5 min X 2 times	4	recurrent																											.			.		.
M	N			2002-04-26	1993-01-11	9.29167	9	fever with headache, vomiting and lethargy	meningoencephalitis	Y	N	0																														.			.		.
F	N			2002-04-27	1998-08-04	3.73056	4	fever for 10 days	herpangina with R/O encephalitis	Y	N	0																														.			.		.
M	Y	2002-04-28	2002-05-01	2002-04-27	1992-10-07	9.55556	10	fever with cons disturbance	hand foot mouth disease, meningoencephalitis	Y	N	0																														.			.		.
F	Y	2002-05-07	2002-05-08	2002-05-05	1999-01-26	3.275	3	Fever (39) noted since 5/2.	Hand-Foot-Mouth disease with meningoencephalitis	Y	N	0																														.			.		.
M	Y	2002-05-08	2002-05-11	2002-05-08	2001-10-25	0.536111	1	conscious change for 2 days	right thalamus hypodensity lesion r/o infarction r/o encephalitis, seizure disorder r/o status epilepticus	Y	Y	1	Focal==> GTC, mins	2	recurrent																									Y	1	.			.		.
M	N			2002-05-08	2000-07-28	1.77778	2	blindness since 5/6	encephalitis, cortical blindness post encephalitis	Y	Y	1	GTC 5 min X 3 times	3	recurrent																											.			.		.
M	N			2002-05-11	1999-03-11	3.16667	3	consciousness and drolling noted this noon	r/o seizure disorder, r/o encephalitis	Y	Y	1	GTC (focal)	1	single																									Y	1	.			.		.
M	N			2002-05-15	1991-02-19	11.2389	11	fever for 2 days	encephalitis, acute enteritis	Y	N	0																												Y	1	.			.		.
F	N			2002-05-17	1989-05-17	13	13	Fever and headache associated with vomiting since yesterday	Rule out meningoencephalitis	Y	N	0																														.			.		.
M	N			2002-05-18	1990-11-23	11.4861	11	fever since yesterday with headache	Encephalitis, Upper respiratory tract infection	Y	N	0																														.			.		.
F	Y	2002-05-20	2002-05-21	2002-05-20	1997-01-18	5.33889	5	consciouss disturbance since this afternoon	Encephalitis, Influena B	Y	Y	1	seizure (focal)	1	single																									Y	1	0	0	7560	42.7	42.7	73	73	10.2
F	N			2002-05-22	1994-06-27	7.90278	8	Consciousness disturbance noted since 5/20	Herpangina, Encephalitis	Y	N	0																														.			.		.
F	N			2002-05-27	2002-04-07	0.138889	0	Intermittent fever for 3 days	Necrotizing pneumonia with pleural effusion, Suspect sepsis, r/o Neonatal subtle seizure	Y	N	0																												Y	1	.			.		.
M	N			2002-06-08	1993-04-22	9.12778	9	syncope with seizure episode, headache, dizziness	meningoencephalitis, seizure disorder	Y	Y	1	focal 3 times	1	recurrent																									Y	1	318	318	8	79.8	79.8	89	89	18.3
M	N			2002-06-09	1997-08-17	4.81111	5	frequent seizure attack in recent days	Seizure disorder, r/o epilepsy, r/o encephalitis	Y	Y	1	GTC 1-2 min 6-7 time (focal)	2	recurrent																									N		.			.		.
F	N			2002-06-14	1995-04-06	7.18889	7	consciouss disturbance since 6/10	meningoencephalitis	Y	N	0																												Y	1	.			.		.
M	Y	20026/18	2002-06-21	2002-06-18	1996-09-18	5.75	6	Shock at 壢新醫院	Salmonellla enterocolitis, Septic shock with multiorgan involvement, R/O encephalitis	Y	N	0																												Y	1	.			.		.
F	N			2002-06-19	2000-03-15	2.26111	2	fever for 6 days	AOM, encephalitis	Y	N	0																														.			.		.
F	N			2002-06-25	2001-02-09	1.37778	1	General weakness, lethargy and poor reaction	Encephalitis	Y	N	0																														.			.		.
F	N			2002-07-03	2000-10-22	1.69722	2	Fever and seizure disorder twice yesterday.	atypical febrile convulsion, R/O meningoencephalitis	Y	Y	1	GTC 1-2min X 2 times	3	recurrent																											.			.		.
M	Y			2002-07-05	2001-12-16	0.552778	1	Fever and seizure disorder were noted in this morning.	Encephalitis, Seizure disorder	Y	Y	1	focal 30min	2	SE																									Y	1	126	126	18	74.7	74.7	78	78	23.5
F	Y	2002-07-08	2002-07-10	2002-07-08	2002-04-03	0.263889	0	R/O status seizure	Seizure disorede R/O status epilepticus, R/O encephalitis	Y	Y	1	GTC 1-2 min several time (focal)	2	SE																									Y	1	0	0	0	32.3	32.3	61	61	10.1
M	Y	2002-07-08	2002-07-15	2002-07-08	1992-03-12	10.3222	10	seizure attack tonight	Encephalitis	Y	Y	1	GTC 10min, SE (focal)	2	SE																									Y	1	29	29	0	33.8	33.8	66	66	22.7
M	N			2002-07-11	1997-01-07	5.51111	6	sudden hallucination	encephalitis, URI	Y	N	0																														.			.		.
F	N			2002-07-12	2001-03-05	1.35278	1	Fever off and on for 3 days	R/O encephalitis, Seizure disorder	Y	Y	1	GTC ? Min (focal)	1	Single																									Y	1	0	0	0	19.7	19.7	63	63
M	Y	2002-07-16	2002-07-18	2002-07-16	1996-03-09	6.35278	6	Conscious disturbance and eizure disorder	Seizure disorder, Suspect of viral encephalitis	Y	Y	1	GTC ? Min (focal)	1	recurrent																									Y	1	1	1	1	32.8	32.8	91	91	14.3
F	Y	2002-07-17	2002-07-20	2002-07-17	1992-07-11	10.0167	10	consciousness change,oral ulcers,fever	encephalitis, R/O herpese simplex viuse encephalitis, R/O enterovvirus encephalitis	Y	N	0																														.			.		.
F	N			2002-07-31	1997-07-10	5.05833	5	Strange behavior noted yesterday afternoon	R/O Encephalitis	Y	N	0																														.			.		.
M	N			2002-08-11	1994-06-17	8.15	8	Fever,headache and vomiting for 4 days	R/O Encephalitis	Y	N	0																												Y	1	.			.		.
F	Y	2002-08-12	2002-08-15	2002-08-12	2001-07-11	1.08611	1	right hand focal seizure tonight	meningoencephalitis, R/O seizure disorder	Y	Y	1	complex 10-15 min X 3 times	2	recurrent																									Y	1	9	9	30	40.2	40.2	75	75	13.7
M	N			2002-08-16	2000-10-03	1.86944	2	Unsteady gait for one week	Herpetic gingivostomatitis, Encephalitis	Y	Y	1	myoclonic jerk (focal)	1	recurrent																									Y	1	.			.		.
F	Y	2002-08-18	2002-08-22	2002-08-16	1995-01-05	7.61389	8	intermittent fever since 8/13,drowsiness for 3 days	Encephalitis	Y	Y	1	seizure (?)	3	recurrent																									Y	1	24	24	2	44.4	44.4	71	71	19.5
F	N			2002-08-25	1994-05-25	8.25	8	mentality change with bizzar behavior for 4 days	Encephalitis, influenza A infection, R/O JBE	Y	Y	1	seizure (?)	3	single																									Y	1	1	1	64	33	33	64	64	13.9
F	N			2002-08-26	1987-04-12	15.3722	15	behavior change since 8/20	brief psychotic disorde, R/O encephalitis, R/O seizure disorder	Y	Y	1	GTC 20min (focal)	1	Single																									N		.			.		.
M	N			2002-08-26	2002-01-09	0.630556	1	lethargy all one day	encephalitis	Y	N	0																												Y	1	.			.		.
M	N			2002-08-28	1993-02-02	9.57222	10	fever, headache, vomiting, hallucination for 4 days	Encephalitis	Y	N	0																														.			.		.
F	Y	2002-08-02	2002-08-08	2002-06-29	1996-11-18	5.61389	6	conscious disturbance with visual hallucination	Encephalitis, Seizure disorder	Y	Y	1	Focal several times, SE	2	SE																									Y	1	.			.		.
M	N			2002-08-29	1990-07-24	12.0972	12	headache with nausea for 3 days	encephalitis	Y	Y	1	seizure (?) (focal)	1	single																									N		.			.		.
F	N			2002-08-30	1995-09-05	6.98611	7	high fever since this morning	Aseptic encephalitis, Acute gastroenteritis	Y	N	0																												Y	1	.			.		.
M	N			2002-08-31	2002-06-15	0.211111	0	sudden onset poor activity and appetite this morning	encephalitis	Y	N	0																														.			.		.
F	N			2002-08-31	1998-05-06	4.31944	4	productive cough for one month	Pneomonia, R/O Encephalitis	Y	N	0																														.			.		.
M	N			2002-09-02	1993-01-01	9.66944	10	Headache with lethargy since this afternoon.	encephalitis	Y	Y	1	seizure (?)(focal)	1	single																									Y	1	.			.		.
F	N			2002-09-03	2000-01-21	2.61667	3	consciousness change since last night	Conscious change r/o encephalitis	Y	N	0																														.			.		.
M	N			2002-09-10	1989-01-07	13.675	14	Episodic muscle weakness and slurred speech	encephalitis	Y	Y	1	seizure (?)(focal)	1	single																									N		.			.		.
F	Y	2002-09-10	2002-09-12	2002-09-10	2000-03-27	2.45278	2	convulsion was noted in this noon	Status epilepticus r/o encephalitis, r/o epilepsy	Y	Y	1	GTC, SE (focal)	2	SE																									Y	1	2	2	1160	22	22	81	81	15.5
F	N			2002-09-18	2002-08-30	0.05	0	SOB for 3 days and fever for 1 day	Pseudomonas sepsis and meningoencephalitis. Hydrocephalus	Y	N	0																														.			.		.
M	Y	2002-09-23	2002-09-25	2002-09-23	2000-07-03	2.22222	2	fever for 1 day	Herpangina, enterovirus menigoencephalitis	Y	Y	1	myoclonic jerk	4	recurrent																											.			.		.
F	N			2002-09-25	1996-10-05	5.97222	6	intermittent fever since about one week ago	Meningoencephalaitits,Diffuse cortical dysfunction	Y	N	0																												Y	1	.			.		.
M	Y	2002-10-20	2002-11-18	2002-10-17	1987-07-06	15.2806	15	chillness with cold sweating in recent 3 days	Encephalitis, Status epilepticus	Y	Y	1	GTC, SE	3	RSE		Y	Y	E4V4M5										Y	1							9500	<2.0	72/16/11	Y	1	31	31	9000	175.9	175.9	88	88	27.6
M	N			2002-10-25	1998-01-03	4.81111	5	fever , poor activity , sleepy and startle like movement while sleep	herpangina, encephalitis	Y	Y	1	myoclonic jerk	4	recurrent																											.			.		.
F	Y	2002-11-04	2002-11-05	2002-11-04	1997-01-20	5.78889	6	Abdominal distention and bilious vomiting	Appendcitis with rupture s/p operation, encephalitis	Y	Y	1	Focal	2	recurrent																									Y	1	.			.		.
M	N			2002-11-06	1999-07-26	3.27778	3	unsteady gait was noted for about 5 minutes this morning	r/o encephalitis	Y	N	0																														.			.		.
M	Y	2002-11-10	2003-01-06	2002-11-10	1995-09-19	7.14167	7	fever for 5 days and consicous disturbance	Encephalitis.Status epilepticus.	Y	Y	1	GTC 5 min X 4 times, SE (focal)	2	RSE																									Y	1	.			.		.
M	Y	2002-11-11	2002-11-13	2002-11-11	1997-03-14	5.65833	6	seizure attack	encephalitis, epilepsy, Chicken pox	Y	Y	1	GTC mins	3	recurrent																									Y	1	0	0	0	19.1	19.1	83	83
M	Y	2002-11-18	2002-11-20	2002-11-18	2000-06-15	2.425	2	fever and seizure attack for one day	Seizure diosrder, R/O Encephalitis, R/O Epilepsy	Y	Y	1	GTC 15min X 2 times, SE (focal)	2	SE																									Y	1	2	2	873	31.6	31.6	83	83	12.3
F	N			2002-11-27	1998-05-30	4.49167	5	intermittent fever for 4 days	visual hallucination, rule out encephalitis	Y	N	0																												Y	1	.			.		.
M	Y	2002-12-05	2002-12-07	2002-12-05	2001-09-16	1.21944	1	fever for 2 days and seizure attack tonight	Rule out encephalitis, rule out seizure disorder	Y	Y	1	GTC 20 min, SE	3	SE																									Y	1	.			17.2	17.2	82	82
F	Y	2002-12-05	2002-12-07	2002-12-05	2001-08-22	1.28611	1	seizure attack since tonight	seizure disorder, r/o Encephalitis, r/o ferile convulsion	Y	Y	1	GTC 2-3min, several times (focal)	2	SE																									Y	1	0	0	0	17.5	17.5	83	83	19.2
F	Y	2002-12-08	2002-12-09	2002-12-08	1998-04-07	4.66944	5	Concious disturbance noted since about this AM 6:00.	encaphalitis	Y	Y	1	Focal 10 min	1	SE																									Y	1	0	0	31	17.6	17.6	76	76	16.3
F	Y			2000-01-09	1996-04-23	3.71111	7	headache since yesterday	epilepsy, r/o meningoencephalitis	Y	Y	1	GTC 5 min (focal)	1	recurrent																									Y	1	.			701.9	71.9	130	130	34.3
M	N			2002-12-16	1994-10-24	8.14444	8	fever, dizziness and vomiting for 1 day	r/o encephalitis	Y	N	0																														.			.		.
F	Y	2002-12-21	2002-12-23	2002-12-21	1994-08-13	8.35556	8	drowing and loss of conscious noted this early morning	Encephalitis, Upper respiratory tract infection	Y	Y	1	Focal, SE	2	SE																									Y	1	1	1	410	22.3	22.3	103	103
F	N			2002-12-28	1993-01-28	9.91667	10	Dizziness, sleepy, and poor appetite for 2+ days	encephalitis	Y	N	0																												Y	1	.			.		.
M	N			2003-01-07	2000-06-14	2.56389	3	visual hallucination this early morning for 1 hr	encephalitis	Y	N	0																														.			.		.
M	N			2003-01-08	1990-03-31	12.7722	13	intermittant lergargy and four limbs weakness in recent 4 days	ENCEPHALITIS IN VIRAL DISEASES;;	Y	N	0																														.			.		.
F	N			2003-01-10	2000-04-02	2.77222	3	Fever, chills and abdominal pain were noted for more than 3 days	ENCEPHALITIS IN VIRAL DISEASES;	Y	N	0																												Y	1	.			.		.
F	N			2003-01-10	1995-05-25	7.625	8	Conscious drowsy and hallucination was noted since this afternoon	ENCEPHALITIS IN VIRAL DISEASES;	Y	N	0																												Y	1	.			.		.
M	N			2003-01-13	1997-03-06	5.85278	6	Conscious disturbance since yesterday.	encephalitis, r/o influenzae A induced	Y	Y	1	GTC 1 min (focal)	1	recurrent																									Y	1	0	0	44	18.1	18.1	68	68	12.3
M	N			2003-01-17	1999-12-18	3.08056	3	fever up to 41 degree for two days	VIRAL ENCEPHALITIS	Y	N	0																												Y	1	.			.		.
F	N			2003-01-25	2000-05-28	2.65833	3	Fever and Diarrhea for 2 days, Seizure attack 1 time today.	encephalitis, seizure disorder, acute gastroenteritis	Y	Y	1	GTC 2-3min, 1 time	3	Single																									Y	1	.			.		.
M	N			2003-01-25	1989-08-08	13.4639	13	transfer from 崇任 due to r/o meningitis this morning	Encephalitits	Y	Y	1	GTC sec, 1 time(focal)	1	Single																											.			.		.
M	Y	2003-01-27	2003-02-06	2003-01-27	2002-08-18	0.441667	0	intermittent cough and wheezing for 1 week	seizure-like disorder rule out encephalitis	Y	Y	1	seizure-like	3	Single																									Y	1	.			.		.
F	N			2003-01-28	1999-11-30	3.16111	3	screaming with strange behavior noted	suspected ecephalitis, bronchopneumonia	Y	N	0																														.			.		.
M	N			2003-01-31	1993-11-29	9.17222	9	Diarrhea and visual hallucination since yesterday.	r/o encephalitis, acute gastroenteritis	Y	N	0																												Y	1	.			.		.
F	N			2003-02-01	1994-12-04	8.15833	8	Visual hallucination since yesterday night.	r/o encephalitis	Y	N	0																												Y	1	.			.		.
F	N			2003-02-02	2002-11-20	0.2	0	Loss of conscious and eye up-gazing for 5~6 miniutes.	Conscious disturbance r/o seizure disorder, r/o menigitis	Y	Y	1	GTC 5-6 min	3	Single																									Y	1	.			.		.
F	N			2003-02-03	1997-11-17	5.21111	5	Bezzare behavior noted at night	Pneumonia, Aseptic encephalitis	Y	N	0																														.			.		.
F	N			2003-02-12	2000-01-13	3.08056	3	high fever for1 days	encephalitis, upper respiratory tract infection	Y	N	0																												Y	1	.			.		.
M	N			2003-02-12	1994-05-09	8.75833	9	seizure attack for once in this afternoon	Seizure disorder, r/o epilepsy, r/o meningoncephalitis	Y	Y	1	GTC 10min, 1 times	2	recurrent																									Y	1	2	2	0	18.2	18.2	83	83	15
F	N			2003-02-17	2002-04-21	0.822222	1	seizure attack just now	seizure disorder r/o meningoencephalitis	Y	Y	1	GTC, several times(focal)	1	recurrent																									Y	1	6	6	13050	32.8	32.8	67	67	9.1
M	Y			2003-02-21	2001-03-16	1.93056	2	Sudden onset of seizure this afternoon	Seizure disorder, R/O Febrile convulsion, R/O encephalitis	Y	Y	1	GTC 10min,	3	recurrent																											.			.		.
M	N			2003-02-22	1998-05-15	4.76944	5	Seizure attacked for about 2 miniutes.	seizure r/o encephalitis	Y	Y	1	GTC 2 min (focal)	1	recurrent																									N		.			.		.
M	N			2003-02-28	1990-10-24	12.3444	12	fever was noted for 1 week	suspect influenza related encephalitis	Y	N	0																												Y	1	.			.		.
M	N			2003-03-10	1999-04-03	3.93611	4	fever for 3 days with visual hallucination	visual hallucination, cause? favor encephalitis	Y	N	0																												Y	1	.			.		.
F	N			2003-03-18	1996-12-28	6.22222	6	intermittent abdominal pain, and vomiting for 2 days	Encephalitis	Y	N	0																												Y	1	.			.		.
F	Y	2003-03-23	2003-03-25	2003-03-20	2000-11-10	2.36111	2	severe cough and poor appetite for 3 days	r/o HSV infection, r/o encephalitis, acute gastroenteritis	Y	N	0																												Y	1	.			.		.
F	N			2003-03-22	1993-10-10	9.45	9	confusion noted since one week ago	Encephalitis, Upper respiratory tract infection	Y	N	0																												Y	1	.			.		.
F	Y			2003-03-27	1992-12-17	10.2778	10	seizure attack for more than 20 mins with consciouness disturbance	seizure disorder, encephalitis	Y	Y	1	seizure 20min, SE (focal)	2	SE																									Y	1	201	201	73	70.1	70.1	82	82	13.7
M	N			2003-03-31	1999-06-23	3.77222	4	Fever up to 40 度 for 5 days	Acute exudate tonsillitis, r/o EBV infection, r/o encephalitis	Y	N	0																														.			.		.
M	N			2003-03-31	1995-11-10	7.39167	7	abnormal behavior noted since about 4 days ago	encephalitis	Y	N	0																														.			.		.
M	N			2003-04-09	2002-09-26	0.536111	1	Seizure attack this afternoon	atypical febrile seizure R/O epilepsy, R/O ecephalitis	Y	Y	1	GTC 3-5 min X 2 times(focal)	2	recurrent																									Y	1	0	0	13	21.6	21.6	75	75	11
F	Y	2003-04-11	2003-06-03	2003-04-11	1996-11-20	6.39167	6	consciousness change since this morning	Encephalitis, Comatous state, Seizure disorder	Y	Y	1	seizure (focal)	1	SE		Y		E4V2M4		1		Y				Y					Y			hands tremor		5900	23.2	89.1/7/1	Y	1	4	4	83	220.4	220.4	57	57	29.3
M	Y	2003-04-22	2003-04-29	2003-04-21	2002-05-08	0.952778	1	productive cough for 4 days with inspiratory stridor	Hand-foot-mouth disease with medulla encephalitis, Asepetic meningitis	Y	N	0																														.			.		.
M	N			2003-04-24	1998-09-05	4.63611	5	Fever up to 39C, oral ulcer and skin rash noted	HFMD	Y	N	0																														.			.		.
M	N			2003-04-29	1993-09-27	9.58889	10	Fever off and on since 4/26	Hand foot mouth disease with medulla encephalitis	Y	Y	1	GTC 5min	3	Single																											.			.		.
M	N			2003-05-08	1986-10-12	16.5722	17	conscious disturbance was noted this afternoon	conscious disturbance, r/o pscychogenic disorder, r/o encephalitis	Y	N	0																														.			.		.
F	Y	2003-05-23	2003-05-31	2003-05-23	1997-01-04	6.38611	6	seizure attack 3 times since this 2 A.M.	Encephalitis, status epilepticus, Rhabdomyolysis	Y	Y	1	Focal, SE	3	RSE																									Y	1	.			.		.
F	N			2003-06-13	1988-10-27	14.6278	15	sudden consciousness change at 0:00+ on 6/13	r/o seizure disorder, r/o encephalitis	Y	Y	1	LOC mins (focal)	1	Single																											.			.		.
M	N			2003-06-17	1993-05-20	10.075	10	conscious change for few hours(since 6/16 afternoon)	consciousness disturbance, r/o drug overdose, r/o cardiac origin, r/o encephalitis	Y	N	0																														.			.		.
M	N			2003-06-19	1999-01-14	4.43056	4	fever off and on for 6 days	r/o aseptic meningoencephalitis	Y	N	0																												Y	1	.			.		.
M	N			2003-06-19	1994-04-23	9.15556	9	bizzare behavior found today	r/o encephalitis, upper respiratory tract infection	Y	N	0																														.			.		.
M	N			2003-06-21	1996-12-22	6.49722	7	bizzare behavior found since last night	r/o encephalitis, upper respiratory tract infection	Y	N	0																												Y	1	.			.		.
M	Y			2003-08-18	2001-12-01	1.71389	2	seizure attacked last night with duration more than 30 mins	Status epilepticus, r/o encephalitis, Influenzae A infection	Y	Y	1	GTC, SE (focal)	2	SE																									Y	1	.			.		.
F	N			2003-08-30	1995-08-02	8.07778	8	High fever with upward gaze and LOC for about 3min noted in this early morning.	seizure and hallucination episode, r/o encephalitis	Y	Y	1	GTC 3min (focal)	1	Single																									Y	1	.			.		.
M	Y	2003-09-07	2003-09-24	2003-09-07	1993-03-15	10.4778	10	renal failure and encephalitis and transferd from GL-CGH	encephalitis, epilepsy, r/o aspiration pneumonia	Y	Y	1	GTC, SE	3	SE																									Y	1	.			.		.
M	Y	2003-09-13	2003-09-14	2003-09-13	1997-12-24	5.71944	6	Seizure attack this morning	Status epilepticus, Encephalitis	Y	Y	1	GTC, SE (focal)	2	SE																									Y	1	.			23.4	23.4	115	115	20
M	N			2003-09-18	1993-07-29	10.1361	10	Conscious drwosy and seizure episode noted this morning	epilepsy, acute encephalitis	Y	Y	1	GTC 20min (focal)	1	Single																									Y	1	.			32.8	32.8	91	91	18.9
F	N			2003-10-01	1994-08-22	9.10833	9	Conscious disturbance was noted since yesterday	Suspected encephalitis, Upper respiratory tract infection	Y	N	0																												N		.			.		.
F	Y			2003-10-22	2002-02-02	1.72222	2	drowsy for 5 days	Influenza Encephalitis with HSV reactivation	Y	Y	1	seizure (focal)	1	recurrent																									Y	1	28	28	0	44.6	44.6	57	57	18.4
F	N			2003-10-23	2002-04-08	1.54167	2	convulsion noted for 3 days	seizure attack, r/o encephalitis	Y	Y	1	seizure 1-2 min (focal)	1	recurrent																									Y	1	.			16.6	16.6	67	67	13.3
M	Y	2003-08-26	2003-08-26	2003-11-20	1999-10-13	4.10278	4	Fever convulsion was noted today	Encephalitis, Group A streptococcus pharyngitis	Y	Y	1	GTC 5 min (focal)	2	recurrent																											.			.		.
M	N			2003-11-29	1997-12-17	5.95	6	vomiting for many times since this morning	meningoencephalitis	Y	N	0																												Y	1	.			.		.
M	N			2003-11-30	1995-05-09	8.55833	9	fever up to 39C for 1 day	viral syndrome, r/o encephalitis	Y	N	0																														.			.		.
M	N			2003-12-03	1999-02-25	4.77222	5	seizure attack 3 times today	meningoencephalitis, seizure disorder	Y	Y	1	focal, 6 times	1	recurrent																									Y	1	31	31	2	26	26	60	60	11.8
F	N			2003-12-10	1999-12-05	4.01389	4	fever up to 40o C for 2 days	herpengina, hallucination, r/o encephalitis	Y	N	0																														.			.		.
M	N			2003-12-11	2001-07-05	2.43333	2	ataxia and behavior change	encephalitis, r/o seizure disorder	Y	N	0																												Y	1	.			.		.
M	N			2003-12-12	1998-01-03	5.94167	6	drowsy consciousness change on p.m3:00	R/O encephalitis, upper respiratory tract infection	Y	N	0																														.			.		.
F	Y			2003-12-26	2001-12-04	2.06111	2	fever for 2 days and seizure attack 2 times	Encephlalitis, influenza A-induced, Status epileptics.	Y	Y	1	GTC, 5-10 min, SE (focal)	2	SE																									Y	1	0	0	0	21.8	21.8	128	128	32.5
M	N			2003-12-28	2003-05-23	0.597222	1	Seizure attack for 3 times today	Seizure,Virla syndorme, r/o Aseptic encephalitis	Y	Y	1	GTC, 1 min X 3 times (focal)	1	recurrent																									Y	1	.			25.4	25.4	63	63	7.7
M	Y	2004-01-02	2004-01-03	2004-01-02	1998-09-27	5.26389	5	seizure attack this early morning	Suspect menigoencephalitis, Seizure disorder	Y	Y	1	focal 1 hr, SE	2	SE																									Y	1	.			44.7	44.7	115	115	35.2
F	N			2004-01-03	1997-02-16	6.88056	7	Visual hallucination since last night	Visual hallucination, R/O Alice in wonderland syndrome, R/O encephalitis, R/O epilepsy	Y	N	0																												Y	1	.			.		.
F	N			2004-01-10	2003-12-03	0.102778	0	generalized myoclonic like movement 4 days ago	Encephalitis, Seizure disorder r/o CMV infection-related	Y	Y	1	myoclomic jerk, 1 time (focal)	2	recurrent																									Y	1	4	4	10	66	66	39	39	18.1
M	Y	2004-01-15	2004-01-17	2004-01-15	2001-10-26	2.21944	2	Generalized tonic-clonic seizure attack 3 times within one hour	r/o encephalitis, status epilepticus	Y	Y	1	GTC 1 hr, SE (focal)	2	SE																									Y	1	.			72.2	72.2	121	121	21.1
M	N			2004-01-15	2000-03-09	3.85	4	fever for about 1 month	Meningoencephalitis, Prolonged fever, post-infectious inflammation.	Y	N	0																												Y	1	.			.		.
M	Y	2004-01-18	2004-01-20	2004-01-18	1991-05-08	12.6944	13	consciousness disturbance and seizure attack	seizure, R/O encephalitis	Y	Y	1	focal 2 times	1	recurrent																									Y	1	.			.		.
M	N			2004-01-18	1997-11-12	6.18333	6	intermittent fever over 2 weeks, fever (up to 38.7 oC)since last night	headache, r/o encephalitis	Y	N	0																														.			.		.
M	N			2004-01-19	1995-09-10	8.35833	8	sudden onset of seizure this evening	epilepsy, R/O encephalitis	Y	Y	1	GTC 2 min(focal)	1	Single																									Y	1	.			.		.
M	Y			2004-01-22	1989-07-22	14.5	15	bizzare behavior since 12/25 for 13 days	encephalopathy cause?, bizzare and regression behavior, personality change	Y	Y	1	GTC 10min(focal)	1	recurrent																									Y	1	.			34.7	34.7	76	76	12.9
M	N			2004-01-28	1997-07-22	6.51667	7	seizure at home	seizure disorder, r/o febrile seuizure, r/o encephalitis	Y	Y	1	seizure 27 min(focal)	1	recurrent																									Y	1	.			.		.
F	N			2004-02-01	2000-11-16	3.20833	3	fever with seizure today	encephalitis	Y	Y	1	GTC 5min X 1 time(focal)	1	Single																											.			.		.
M	N			2004-02-17	2001-11-27	2.22222	2	Seizure attack noted last night	seizure, R/O febrile convulsion, R/O encephalitis	Y	Y	1	GTC < 30 min, 1 times	3	Single																											.			.		.
F	N			2004-02-18	2003-12-09	0.191667	0	fever noted this morning	Young infant fever suspect Encephalitis , Seizure disorder	Y	Y	1	seizure(focal)	1	single																									Y	1	10	10	5675	50.8	50.8	73	73	10.4
F	N			2004-02-19	2000-04-09	3.86111	4	Strange Behaviour noted for 4 days .	Behavior disturbance, suspected encephalitis	Y	N	0																												Y	1	.			.		.
M	Y	2004-03-02	2004-03-08	2004-03-02	2003-12-13	0.219444	0	Fever for 2 days and seizure attack since this morning.	status epileptic favored encephalitis related	Y	Y	1	GTC 2 hr, SE	3	SE																									Y	1	.			.		.
M	N			2004-03-07	2002-08-07	1.58333	2	Conscious disturbance since W6	AGE with Rota virus infection, seizure disorder, encephalitis	Y	Y	1	GTC 2 times,	3	recurrent																									Y	1	.			.		.
F	Y	2004-03-08	2004-03-10	2004-03-08	1998-08-23	5.54167	6	Vomiting and diarrhea and conscious disturbance	acute gasteroenterocolitis, conscious disturbance, favored encephalitis	Y	N	0																												Y	1	.			.		.
M	Y	2004-03-13	2004-03-29	2004-03-13	2003-07-20	0.647222	1	referred from 804 hospital this afternoon	Epilepsy, R/O menigoencephalitis with HIE and sequaela	Y	Y	1	GTC 5 min (focal)	1	recurrent																									Y (at LMD)	1	.			.		.
M	N			2004-03-14	2001-12-10	2.26111	2	Seizure attacked 3 times	seizure disorder, favor febrile convulsion, r/o encephalitis	Y	Y	1	GTC 1-2min X 3 times (focal)	1	recurrent																									Y	1	.			.		.
M	Y	2004-03-19	2004-03-22	2004-03-18	2003-03-21	0.991667	1	Fever Up To 39.0C with Cough for 3 to 4 days	Bronchopneumonia, r/o influenza infection, encephalitis	Y	N	0																												Y	1	.			.		.
M	Y	2004-03-21	2004-03-24	2004-03-20	1992-08-28	11.5611	12	generalized skin rash for two days	Meningoencephalitis, Erythema multiforme, Post encephalitis Epilepsy	Y	Y	1	seizure X 2 times (focal)	2	SE																									Y	1	78	78	9	155.9	155.9	71	71	24.3
M	Y	2004-03-23	2004-03-25	2004-03-23	1991-01-12	13.1972	13	Seizure attack at this evening.	Concsiousness disturbance r/o Herpes simplex infection,Status epilepticus	Y	Y	1	focal, SE	2	SE																									Y	1	1	1		24	24	126	126	24.1
M	N			2004-03-29	2000-05-09	3.88889	4	No bilious or projectile vomiting and fever for 2 days	Acute gastritis, r/o CNS infection	Y	N	0																														.			.		.
F	N			2004-04-06	2000-03-01	4.09722	4	seizure attack noted this early morning	meningoencephalitis r/o viral meningitis	Y	Y	1	GTC 1 min	3	Single																											.			.		.
M	Y	2004-04-23		2004-04-23	2002-08-26	1.65833	2	Seizure attack since this afternoon	status epilepticus , rule out meningoencephalitis	Y	Y	1	GTC 1-2min X 3 times, SE	3	SE																									Y	1	.			.		.
F	N			2004-04-26	1999-05-08	4.96667	5	Progressive itching skin rash with involuntary movement	Chickenpox, R/o encephalitis	Y	N	0																														.			.		.
M	Y	2004-02-17	2004-06-10	2004-02-17	1998-08-02	5.54167	6	seizure attack with drowsy consciousness for 1 day	meningoencephalitis	Y	Y	1	GTC 20min, SE	3	SE		Y		E1V1M4	Y	1																3600	19.7	84.1/11/1	Y	1	0	0	0	216.3	216.3	78	78	40.5
M	N			2004-05-01	2000-03-18	4.11944	4	lethargy and unsteady gait was noted since this morning	meningoencephalitis	Y	N	0																												Y	1	.			.		.
M	N			2004-05-05	1999-10-14	4.55833	5	dizziness for 6 days	Early morning headache, r/o encephalitis	Y	N	0																												Y	1	.			.		.
F	N			2004-05-05	1999-12-11	4.4	4	visual hallucination,weakness,irritable or lethagy, suddenly crying or laughing	Encephalitis, Bilateral Acute otitis media with effusion	Y	N	0																												Y	1	.			.		.
M	N			2004-05-11	1993-06-16	10.9028	11	persistent two hands tremor for 1 day	Hand tremor & Aphasia, r/o Encephalitis, r/o seizure attack, MR	Y	N	0																														.			.		.
F	Y	2004-05-19	2004-05-21	2004-05-19	1993-12-10	10.4417	10	consciousness disturbance since this afternoon	ecephalitis, viral syndrome	Y	N	0																												Y	1	.			.		.
M	N			2004-05-22	1996-03-13	8.19167	8	sudden onset of irritability since yesterday	conscious disturbance(personality change), suspected encephalitis	Y	N	0																												Y	1	.			.		.
M	N			2004-05-29	2001-01-29	3.33333	3	fever for 1 day	r/o seizure disorder, r/o aseptic meningitis	Y	Y	1	seizure like (focal)	1	single																											.			.		.
M	N			2004-05-29	1999-12-02	4.49167	4	seizure attack and personality change	encephalitis, upper respiratory tract infection, epilepsy	Y	Y	1	GTC 4-5 min, several times (focal)	2	SE																									Y	1	.			33.4	33.4	54	54	8.1
F	N			2004-05-30	1991-12-12	12.4667	12	R't hand fingers weakness, numbness with 講話大舌頭 for one week	encephalitis, bronchopneumonia	Y	N	0																												Y	1	.			.		.
M	Y	2004-05-31	2004-06-02	2004-05-31	2001-05-31	3	3	recurrent seizure attack since this 2 days	seizure, r/o epilepsy, r/o meningoencephalitis	Y	Y	1	GTC 2-5 min, several times (focal)	1	recurrent																									N		.			.		.
M	Y	2004-06-03	2004-06-05	2004-06-03	1995-11-02	8.58611	9	seizure attack about 2~3 min at ER	encephalitis, r/o epilepsy	Y	Y	1	GTc 2-3 minX 1 times (focal)	1	recurrent																									Y	1	.			.		.
M	Y	2004-06-06	2004-06-11	2004-06-06	2000-12-11	3.48611	3	fever and abdominal pain for 1 night	Seizure disorder, Encephalitis, r/o influenza infection, Febrile seizure history	Y	Y	1	GTC 2-3 min X 1 time (focal)	2	recurrent																											.			.		.
M	Y	2004-06-15	21004/6/16	2004-06-15	2000-04-12	4.175	4	seizure twice transferred fron St. Paul's hospital	ENCEPHALITIS, r/o epilepsy	Y	Y	1	focal 1 min X 2 times	1	recurrent																									Y	1	.			32.4	32.4	56	56	15.1
M	N			2004-06-16	1999-11-20	4.57222	5	Wanted to climbing Stairs with his head and Knocking the walls with his head since yesterday .	encephalitis	Y	N	0																														.			.		.
M	N			2004-06-22	2003-03-19	1.25833	1	fever and cough for 2 days	croup, poor activity, r/o encephalitis	Y	N	0																														.			.		.
M	N			2004-06-26	1998-12-12	5.53889	6	Spiking fever for one week.	R/O Flu-like syndrome complicated with encephalitis	Y	N	0																														.			.		.
M	Y	2004-07-08	2004-07-14	2004-07-08	1991-01-25	13.4528	13	Conscious loss noticed and then send to 新竹國泰醫院	encephalitis, intractable seizure, hypernatremia	Y	Y	1	seiuzre, SE	3	RSE																											.			.		.
F	N			2004-07-13	2002-03-13	2.33333	2	Convulsion when fever spiked last night	Complex febrile seizure, Central nervous system infection	Y	Y	1	focal 3min X 1 times	1	Single																											.			.		.
M	Y	2004-07-13	2004-07-17	2004-07-13	2002-02-10	2.425	2	Frequent seizure attacked and refered from 東元醫院	Encephalitis, Status epilepticus	Y	Y	1	GTC 5 min, several times, SE	3	RSE																									Y	1	.			.		.
F	N			2004-07-31	2003-06-25	1.1	1	Seizure attack at this afternoon.	Seizure rule out encephalitis	Y	Y	1	GTC 5 mins, X 1 times(focal)	1	Single																									Y	1	.			.		.
F	Y	2004-08-05	2004-08-09	2004-08-05	2002-08-05	2	2	upward gaze with lip cyanosis noted since this afternoon	encephalitis, acute gastroenteritis with ileus	Y	Y	1	GTC mins (focal)	1	recurrent																									Y	1	.			.		.
M	N			2004-08-09	2002-09-30	1.85833	2	Right limping gait for 2 days	R/O aseptic encephalitis	Y	N	0																												Y	1	.			.		.
M	Y	2004-08-10	2004-08-13	2004-08-10	1999-12-17	4.64722	5	conscious drowsy since tonight	encephalitis, hepatitis, electrolyte imbalance	Y	Y	1	GTC	3	SE		Y		E3-4V4M5	Y			N	Y			Y	Y		1							4300	< 2.0	60/32/0	Y	1	.			16.3	16.3	116	116	34.6
F	Y	2004-08-11	2004-10-22	2004-08-11	1987-12-29	16.6167	17	GTC with LOC was noted this morning	status epilepsy, encephalaitis	Y	Y	1	GTC 5min X 2 times, SE	3	RSE		Y	Y	E4V1M5		1												Y	1			8100	<2.0	66/19/10	Y	1	7	7	23	38.5	38.5	74	74	18.6
M	Y	2004-08-18	2004-08-19	2004-08-18	1993-10-11	10.8528	11	seziure attack yesterday	encephalitis	Y	Y	1	GTC sec X 1 times (focal)	1	Single																									Y	1	.			.		.
F	Y	2004-03-27	2004-06-25	2004-03-18	1986-09-10	17.5222	18	vomiting at least twice in these 2 days	meningoencephalitis. epilepsy	Y	Y	1	seizure ?	3	RSE																									Y	1	.			15.4	15.4	67	67	19.1
F	Y	2004-09-07	2004-09-09	2004-09-07	2003-03-15	1.47778	1	GTC with LOC was noted since this morning	meningoencephalitis, status epilepticus	Y	Y	1	GTC 1-2 min, several times, SE(focal)	2	RSE																									Y	1	.			13.9	13.9	65	65	12.4
M	N			2004-09-19	2003-11-21	0.827778	1	Frequently seizure attack since last night	Seizure disorder, rule out encephalitis, acute gasteroenterocolitis	Y	Y	1	GTC 5 min, several times (focal)	1	recurrent																									Y	1	0	0	0	18.2	18.2	84	84	14.1
F	N			2004-09-22	1996-06-10	8.28333	8	Headache and neck soreness for 2 weeks.	headache rule out miagraine, rule out meningitis	Y	N	0																														.			.		.
F	Y	2004-09-27	2004-09-29	2004-09-27	2002-06-23	2.26111	2	Conscious disturbance with seizure attack this morning	fever, conscious change, seizure, favored meningoencephalitis	Y	Y	1	seizure (focal0	1	single																											.			.		.
F	Y	2004-10-03	2004-10-04	2004-10-03	2000-04-15	4.46667	4	seizure attack this night when took bath	encephalitis, status epilepticus	Y	Y	1	GTC 10-20mins, SE (focal)	2	SE																									Y	1	2	2	2	21.1	21.1	86	86	21.9
F	Y	2004-10-04	2004-10-07	2004-10-04	2003-09-12	1.06111	1	fever on and off for 2 days	encephalitis and aseptic meningitis r/o enterovirus infection	Y	Y	1	myoclonic jerk	4	recurrent																											.			.		.
M	N			2004-10-06	2002-11-11	1.90278	2	fever for 4 days	encephalitis	Y	N	0																														.			.		.
M	N			2004-10-15	2001-01-30	3.70833	4	non bilious vomiting and fever since 3-4 days ago.	Hand foot mouth disease, Encephalitis	Y	Y	1	myoclonic jerk (focal)	1	recurrent																											.			.		.
M	N			2004-10-21	1996-01-12	8.775	9	con's change to poor response and behavor change	Con's disturbance r/o encephalitis	Y	N	0																														.			.		.
F	N			2004-10-22	2001-11-11	2.94722	3	Lethargy for 2 days.	encephalitis, Upper respiratory tract infection, epilepsy	Y	Y	1	seizure (focal)	1	recurrent																									Y	1	0	0	0	17.8	17.8	47	47	10.7
M	N			2004-11-06	2000-09-03	4.175	4	Hallucination noted several times since 6 days ago	R/O Encephalitis, URI	Y	N	0																														.			.		.
F	N			2004-11-16	2001-02-22	3.73333	4	fever for five days	Suspected encephalitis	Y	N	0																														.			.		.
F	Y	2004-11-25	2004-11-28	2004-11-25	2002-12-01	1.98333	2	Sudden onset of conscious diturbacne with sleepness	encephalitis, seizure disorder R/O epilepsy	Y	Y	1	seizure (focal)	1	recurrent																									Y	1	.			18.4	18.4	76	76	12.4
F	N			2004-11-30	2000-04-07	4.64722	5	fever to 40 since 11/20	epilepsy, encephalitis	Y	Y	1	seizure (focal)	2	recurrent																									Y	1	.			13.8	13.8	85	85	12.5
M	N			2004-12-01	1996-08-19	8.28333	8	conscious change noted since yesterday	Conscious change, R/O encephalitis, Influenza B infection	Y	N	0																														.			.		.
F	Y	2004-12-02	2004-12-04	2004-12-02	1997-05-26	7.51667	8	conscious disturbance was noted this afternoon	status epilepticus, rule out encephalitis	Y	Y	1	seizure, SE	3	SE																									N		.			.		.
F	Y	2004-12-04	2004-12-07	2004-12-04	2003-12-09	0.986111	1	loss of consciousness was noted tonight	encephalitis, epilepy	Y	Y	1	seizure, SE	3	SE																									Y	1	.			40.3	40.3	56	56
M	N			2004-12-08	2000-12-24	3.95556	4	Lethargy was noted this morning	encephalitis, r/o mycoplasma infection	Y	N	0																														.			.		.
M	Y	2004-12-10	2004-12-12	2004-12-09	2001-02-27	3.78333	4	cough and intermittent fever over 39c since 5 days ago.	R/O encephatitis	Y	N	0																														.			.		.
M	Y	2004-12-19	2004-12-21	2004-12-17	2000-05-23	4.56667	5	referred from 恩主公 due to con's change	encephalitis, lower limbs weakness	Y	N	0																												Y	1	.			.		.
M	N			2004-12-20	2003-12-12	1.02222	1	sudden onset of consciousness disturbance tonight	consciousness disturbance, r/o seizure attack, r/o head injury with contusion, r/o encephalitis	Y	Y	1	myoclonic jerk	4	recurrent																											.			.		.
F	N			2004-12-22	2003-11-21	1.08611	1	tonic posture at night for 10 days	prolong fever, encephalitis	Y	Y	1	tonic mins (focal)	1	recurrent																									Y	1	4	4	0	23.1	23.1	59	59	7.2
F	N			2004-12-25	2003-03-08	1.79722	2	Seizure attack since this morning.	epilepsy r/o encephalitis	Y	Y	1	GTC 50sec X 3 times	3	recurrent																									N		.			.		.
M	Y	2004-12-25	2004-12-27	2004-12-25	2003-10-25	1.16667	1	seizure up to 2hrs without recovery of conscious	Status epilepsy, R/O encephalitis	Y	Y	1	GTC 5hr, SE	3	SE																									Y	1	1	1	255	24.5	24.5	79	79	13.3
F	N			2004-12-30	1996-06-29	8.50278	9	Slowly activity and conscious change today	r/o extrapyramidal syndrome, r/o meningitis, r/o encephalitis	Y	N	0																														.			.		.
F	N			2004-12-31	1998-02-01	6.91667	7	fever and lethargy in recent days	consiousness disturbance r/o meningioencephalitis	Y	N	0																												Y	1	.			.		.
F	N			2004-12-31	1991-10-15	13.2111	13	seizure while eating lunch	seizure disorder r/o encephalitis	Y	Y	1	GTC 10min X 1 times (focal)	1	Single																									N		.			.		.
M	N			2005-01-02	2000-06-12	4.55556	5	mild fever (37.8 oC), headache and vomiting	r/o meningoencephalitis	Y	N	0																														.			.		.
M	N			2005-01-07	1998-06-05	6.58889	7	seizure attack this afternoon	encephalitis, chicken pox	Y	Y	1	GTC 2 min	3	Single																											.			.		.
M	Y	2005/1/010	2005-01-14	2005-01-09	1995-02-09	9.91667	10	seizure attack 7 times since last night	Status epilepticus, Encephalitis, Multiple organ failure, Expire	Y	Y	1	GTC 3-5 min, 7 times, SE (focal)	2	RSE																									Y	1	.			.		.
M	Y	2005-01-10	2005-01-12	2005-01-10	2001-09-19	3.30833	3	seizure attack twice in 30 minutes	Status epilepticus, r/o encephalitis, herpangina	Y	Y	1	GTC 10 min X 2 times, SE (focal0	2	SE																									Y	1	1	1	300	18.3	18.3	50	50	13.9
M	N			2005-01-11	1998-10-26	6.20833	6	poor intake for 2 days	chickenpox, seizure attack r/o encephalitis	Y	Y	1	GTC 2-3 min	3	Single																									N		.			.		.
F	N			2005-01-11	1996-02-02	8.94167	9	hallucination for 1 day, fever for 2 days	hallucination, r/o encephalitis	Y	N	0																														.			.		.
F	N			2005-01-13	2000-03-20	4.81389	5	Acute onset of vomiting and abdominal pain	Influenza B infection,r/o encephalitis, AGE	Y	N	0																														.			.		.
M	N			2005-01-13	2003-09-02	1.36389	1	fever, unsteady gait and unstable mood	Encephalitis, Upper respiratory infection, Seizure disorder	N (epilepsy)	Y	1	delirum (focal)	1	recurrent																									N		.			.		.
F	N			2005-01-14	1999-10-13	5.25278	5	Seizure was noted this afternoon.	post traumatic epilepsy, r/o Encephalitis	Y	Y	1	GTC 1 min(focal)	1	recurrent																									Y	1	1	1	0	23.1	23.1	68	68	11.6
M	N			2005-01-15	1994-09-23	10.3111	10	fever, cough, rhinorrhea, dizziness and personality change	dizziness, personality change, r/o encephalitis	Y	N	0																														.			.		.
F	N			2005-01-15	1991-08-18	13.4083	13	sleepy and refused to speech for 2 days	personality change, r/o encephalopathy, r/o viral encephalitis	Y	N	0																														.			.		.
M	N			2005-01-21	2000-08-22	4.41389	4	fever and drowsy for 5 days	encephalitis	Y	N	0																												Y	1	.			.		.
F	N			2005-01-25	1995-03-15	9.86111	10	Irritable crying and abnormal speech in last evening.	Delirium, r/o encephalitis	Y	Y	1	delirum (focal)	1	Single																									N		.			.		.
F	N			2005-01-26	2002-01-07	3.05278	3	Fever for 5 days	influenza virus infection, Encephalitis	Y	N	0																														.			.		.
M	N			2005-02-01	2001-04-15	3.79444	4	Irritable, insomnia and personality change since 3 days ago	Encephalitis favor viral origin, Pharyngitis	Y	N	0																												Y	1	.			.		.
F	N			2005-02-03	1999-09-14	5.38611	5	Prolonged sleeping period for 4 days, progressive	influenza with encephalitis	Y	N	0																														.			.		.
F	N			2005-02-05	1999-08-25	5.44444	5	Fever with acute conscious disturbance	encephalitis	Y	N	0																														.			.		.
M	Y	2005-02-05	2005-02-06	2005-02-05	1999-09-17	5.38333	5	frequent seizure attack for 1 day	encephalitis, bronchiolitis, r/o status epilepticus	Y	Y	1	Focal, 10-30 min, several times, SE	2	SE																									N		.			.		.
F	N			2005-03-02	2004-04-01	0.919444	1	fever for 2 days and intermittent myoclonus noted	Suspect encephalitis	Y	Y	1	myoclonus	2	recurrent																											.			.		.
M	N			2005-03-03	1996-12-14	8.21944	8	fever noted since yesterday	fever, headache, R/O encephalitis	Y	N	0																														.			.		.
M	Y	2005-03-09	2005-03-11	2005-03-09	1993-11-20	11.3028	11	consciousness disturbance	status epilepticus, r/o encephalitis	Y	Y	1	Focal, SE	2	RSE																									Y	1	9	9	0	31.5	31.5	51	51	18
M	Y	2005-03-11	2005-03-13	2005-03-11	1988-09-11	16.5	17	conscious disturbance since this afternoon	Con's disturbance r/o encephalitis	Y	N	0																														.			.		.
M	N			2005-03-12	1989-02-03	16.1083	16	cough, rhinorrhea, intermittent headache and fever	encephalitis	Y	N	0																												Y	1	.			.		.
F	N			2005-04-13	2002-09-06	2.60278	3	eye starring today	suspect encephalitis, enterovirus infection	Y	Y	1	myoclonic jerk	4	recurrent																											.			.		.
M	N			2005-04-16	2000-04-28	4.96667	5	Fever for 2 days	URI, Encephalitis	Y	N	0																														.			.		.
M	N			2005-04-16	2004-05-22	0.9	1	fever for 3 days	Fever with voming, cardiomegaly, and somnia, r/o myocarditis, r/o encephalitis	Y	N	0																														.			.		.
F	N			2005-04-20	2002-04-18	3.00556	3	headcahe and vomiting since yesterday	Encephalitis	Y	N	0																														.			.		.
F	Y	2005-02-22	2005-05-05	2005-04-28	1991-09-13	13.625	13	status epilepticus s/p intubation , transfer from St. Paul hopspital	Status epilepticus with refractory epilepsy, Encephalitis	Y	Y	1	complex/GTC, SE	2	RSE																									Y	1	0	0	0	38	38	62	62	16.6
M	Y	2005-05-05	2005-06-17	2005-05-05	1995-02-25	10.1944	10	seizure for 2 times without full regain of conscious	Nosocomial pneumonia with septic shock, Encephalitis with vegetative status	Y	Y	1	GTC 2 min X 2 times (focal)	2	SE		Y	Y	Coma		1														Soreness of limb		4000	1	79/16.5/4			.			.		.
F	N			2005-05-10	1998-05-22	6.96667	7	Conscious change last afternoon~3	Encephalitis, Epilepsy	Y	Y	1	focal 5 min X 5 times	1	recurrent																									N		.			.		.
M	N			2005-05-12	2003-08-16	1.73889	2	fever for 6 days, general malaise	Infectious mononucleosis, Encephalitis	Y	N	0																														.			.		.
M	N			2005-05-12	2000-08-13	4.74722	5	fever and headache noted for 1 day	Meningoencephalitis, Seizure disorder	Y	Y	1	seizure	3	recurrent																									Y	1	115	115	635	109.2	109.2	67	67	25.6
F	N			2005-05-22	1996-07-05	8.88056	9	nausea and vomiting since yesterday	Viral syndrome, Dizziness, r/o encephalitis,	Y	N	0																														.			.		.
F	Y	2005-05-22	2005-05-30	2005-05-22	2001-09-08	3.70556	4	sudden onset of seizure attack 4 time tonight	Status epilepticus, R/O encephalitis.	Y	Y	1	GTC 1-2 min X 4 times, SE (focal)	2	SE																									N		.			.		.
F	N			2005-05-25	2002-04-14	3.11389	3	lethargy for 3 days and myoclonic movement noted at東元H	Hand-Foot-Mouth disease, Favor encephalitis	Y	Y	1	myoclonic jerk	4	recurrent																											.			.		.
F	N			2005-05-26	2003-12-08	1.46667	1	fever for four days	Hand foot mouth disease, R/O central nervous system involvement	Y	N	0																														.			.		.
M	Y	2005-05-26	2005-05-28	2005-05-26	2000-07-08	4.88333	5	Fever, progressive vomiting, photophobia, agitation	Encephalitis	Y	N	0																												Y	1	.			.		.
F	Y	2005-06-02	2005-06-05	2005-06-02	2004-11-01	0.586111	1	Fever since the morning on 6/2	Herpangina with myoclonic jerk, r/o meningoencephalitis	Y	Y	1	myoclonic jerk	4	recurrent																											.			.		.
M	N			2005-06-04	1999-03-22	6.2	6	fever for 2 days	dizziness, r/o encephalitis	Y	N	0																														.			.		.
M	Y	2005-06-07	2005-06-09	2005-06-07	2000-10-10	4.65833	5	Abrupt onset of fever for one day.	Hand foot mouth disease stage 2 (CNS involvement)	Y	N	0																														.			.		.
F	N			2005-06-12	1995-12-31	9.45	9	frequent ezure attack noted in recent 4 days	Epilepsy, Encephalitis	Y	Y	1	GTC 1-2 min, several times (focal)	1	recurrent																									N		.			.		.
F	Y	2005-06-20	2005-06-22	2005-06-18	2004-02-13	1.34722	1	fever, skin rash over 4 limbs, and myoclonic jerk	Hand-Foot-Mouth Disease with encephalitis s/p IVIG	Y	Y	1	myoclonic jerk	4	recurrent																											.			.		.
F	N			2005-06-22	2004-03-03	1.30278	1	fever for 4 days.	HFMD, myoclonic jerk, R/O CNS involvement	Y	Y	1	myoclonic jerk	4	recurrent																											.			.		.
F	Y	2005-06-23	2005-06-24	2005-06-23	2002-10-31	2.64722	3	fever for 1days	Hand Foot Mouth disease r/o encephalitis s/p IVIG	Y	N	0																														.			.		.
M	N			2005-06-23	2001-04-03	4.22222	4	conscious disturbance with ataxia developed	encephalitis	Y	N	0	conscious change																											N		.			.		.
F	Y	2005-06-26	2005-06-27	2005-06-25	2000-07-06	4.96944	5	Mild conscious disturbance and sleepy for two days.	Hand-foot-mouth disease, stage 2, 2.Encephalitis	Y	Y	1	myoclonic jerk	4	recurrent																											.			.		.
M	N			2005-07-11	2005-02-28	0.363889	0	Intermittent fever and cough with dyspnea for 3 days	Encephalitis, favor influenza related	Y	N	0																														.			.		.
M	N			2005-07-15	2003-03-18	2.325	2	disturbed consciousness for one day	consciousnes disturbance, r/o encephalitis	Y	N	0																														.			.		.
F	N			2005-07-21	2000-09-17	4.84444	5	fever, cough , personality change	probable encephalitis	Y	N	0																														.			.		.
M	N			2005-07-23	2005-02-22	0.419444	0	fever and poor intake, oral ulceration/some skin rash	hand foot mouth disease, aseptic meningoencephalitis, seizure attack	Y	Y	1	myoclonic jerk (focal)	1	recurrent																									Y	1	177	177	12	74	74	50	50	14.6
M	N			2005-08-06	2001-10-01	3.84722	4	sudden consicousness disturbance	r/o meningoencephalitis	Y	N	0																														.			.		.
F	N			2005-08-08	1996-05-17	9.225	9	transferred from LMD (東元醫院)	aseptic meningitis	Y	N	0																														.			.		.
M	N			2005-08-08	1997-06-09	8.16389	8	spiking fever up to 40C for 7 days	Conscious disturbance, R/O encephalitis	Y	N	0																														.			.		.
M	N			2005-08-12	1991-12-10	13.6722	14	irritable since yesterday	r/o encephalitis, r/o psychotic disorder	Y	N	0																												Y	1	.			.		.
F	N			2005-08-13	1999-12-20	5.64722	6	suddent onset bizarre delirium in this aftermoon	Encephalitis with fever	Y	N	0																														.			.		.
F	Y	2005-08-16	2005-08-17	2005-08-16	1988-11-14	16.7556	17	seizure attack tonight at 8:00 pm	encephalitis, r/o epilepsy	Y	Y	1	GTC 1 times	3	Single																											.			.		.
M	Y	2005-06-03	2005-10-05	2005-06-03	2003-10-14	1.63611	2	Fever, decrease appetite, Skin rash, oral ulcers, startle response	HFMD disease with brain stem involvement	Y	Y	1	myoclonic jerk (focal)	1	recurrent																									N		.			.		.
M	N			2005-09-16	2000-10-25	4.89167	5	Fever and productive cough for 6 days	personality change, r/o menigitis	Y	N	0																														.			.		.
F	N			2005-10-04	2004-04-13	1.475	1	fever up to 39.9 degree for one day	r/o CNS infcetion, seizure attack, r/o febrile seizure, r/o epilepsy	Y	Y	1	GTC	3	recurrent																									N		.			.		.
M	Y	2005-10-09	2005-11-09	2005-10-09	1999-07-23	6.21111	6	seizure attack since yesterday morning	encephalitis, epilepsy	Y	Y	1	complex/GTC sec, several times, SE	2	RSE																									Y	1	6	6	2	26	26	82	82	14.6
F	N			2005-10-19	1996-01-12	9.76944	10	Lethargy for 2 days	encephalitis	Y	N	0																														.			.		.
M	N			2005-10-20	2000-08-22	5.16111	5	Seeing many bigs attacks him	upper respiratory infection, r/o encephalitis	Y	N	0																														.			.		.
F	N			2005-10-24	2001-03-31	4.56667	5	Irritable crying after EEG test on 10/22	encephalitis, AGE	Y	N	0																														.			.		.
M	N			2005-10-26	1998-05-27	7.41389	7	vomiting 7-8 times per day for one month	Vomiting, r/o encephalitis	Y	N	0																														.			.		.
M	N			2005-11-02	2004-10-06	1.07222	1	prolong fever for 5 days and URI sign for 2 days	prolong fever, encephalitis	Y	N	0																														.			.		.
F	N			2005-11-07	2000-12-19	4.88333	5	Kept sleeping for one day	encephalitis	Y	N	0																												Y	1	2	2	0	15.3	15.3	69	69	10.1
M	N			2005-11-08	2005-02-01	0.769444	1	Seizure , High fever	seizure, R/O Encephalitis .	Y	Y	1	myoclonic jerk	4	recurrent																											.			.		.
M	N			2005-11-15	2001-01-30	4.79167	5	Headache and vomiting for three days	aseptic meningoencephalitis	Y	N	0																												Y	1	.			.		.
M	N			2005-11-30	1996-02-10	9.80556	10	sleepy and general weakness for 12 days	suspect encephanopathy r/o encephalitis	Y	N	0																												Y	1	.			.		.
M	N			2005-12-02	2004-09-01	1.25278	1	fever, bilateral leg weakness and srizure	seizure R/O encephalitis	Y	N	0																												Y	1	.			.		.
F	N			2005-12-10	1999-07-05	6.43056	6	consciousness disturbance for 5 days	consciousness disturbance, r/o encephalitis	Y	N	0																														.			.		.
M	Y	2005-12-10	2006-01-23	2005-12-10	1996-09-07	9.25833	9	Sudden onset of consciousness disturbance	r/o influena A encephalitis	Y	Y	1	focal 1 min X 2 times, SE	2	RSE																									Y	1	1	1	0	33.5	33.5	.
M	N			2005-12-18	2003-02-14	2.84444	3	Conscious change and could not walk or sit for a week.	influenza virus encephalitis	Y	Y	1	GTC 20-40 min X 5 times (focal)	1	recurrent																									N		.			.		.
F	N			2005-12-19	2004-01-24	1.90278	2	fever with seizure attack in this morning	Fever with seizure r/o febrile seizure, r/o Encephalitis	Y	Y	1	GTC 3 min	3	recurrent																									Y	1	.			.		.
M	Y	2005-12-23	2005-12-28	2005-12-21	1995-05-07	10.6222	11	Fever and conscious drowsy since last night	Encephalitis, Epilepsy	Y	Y	1	GTC, SE (focal)	2	RSE																									Y	1	0	0	0	37.6	37.6	48	48	12.2
F	N			2005-12-22	2003-02-11	2.86389	3	Conscious changed for 3+ hrs.	rota virus gastroenteritis, febrile convulsion, Encephalitis	Y	Y	1	GTC 5 sec X 2 times	3	recurrent																									N		.			.		.
F	N			2005-12-27	1997-02-13	8.87222	9	vomiting, abd pain, dizziness and 手腳麻f 1~2 days	vomiting r/o encephalitis	Y	N	0																														.			.		.
F	N			2005-12-28	1998-01-16	7.95	8	dizzness and nause , vomiting this morning	r/o encephalitis	Y	N	0																														.			.		.
F	Y	2006-01-06	2006-01-20	2006-01-06	1997-09-12	8.31667	8	Fever, haeadache and vomiting for 3 days	sepsis, Encephalitis, seizure, brain herniation	Y	Y	1	GTC 5 min X 2 times	3	RSE		Y	Y	E2V2M4	Y	1		Y	Y											vertigo		19700	126.93	97.1/2/7			.			.		.
F	N			2006-01-11	1997-03-06	8.84722	9	Fever off and on for 17 days.	Encephalitis, cause ?	Y	N	0																														.			.		.
M	Y	2006-01-13	2006-01-16	2006-01-13	1994-07-25	11.4667	11	Consciousness disturbance and seizure attack	encephalitis, seizure disorder	Y	Y	1	GTC 3 min X 1 times(focal)	1	recurrent																									Y	1	6	6	1	26.6	26.6	76	76	10.7
M	N			2006-01-18	1992-11-20	13.1611	13	High fever and cough since 2006/01/13 night	rule out encephalitis	Y	N	0																														.			.		.
M	Y	2005-05-30	2005-08-18	2005-05-30	1995-09-06	9.73333	10	transferred from PICU due to further care of pneumonia	Encephalitis with laminar necrosis, status epilepticus	Y	Y	1	focal, SE	2	RSE																											.			.		.
M	N			2006-02-10	1996-03-05	9.93056	10	incorrect response to talking for one day	suspected encephalitis, acute gastroenteritis, rotavirus	Y	N	0																														.			.		.
M	N			2005-09-22	2000-11-24	4.82778	5	Unsteady gait since 9/17	Ataxia (MRI dentate nucleus lesion), r/o ADEM(acute demyelination encephalomyelitis)	Y	N	0																												Y	1	.			.		.
M	N			2006-02-22	2006-01-16	0.1	0	vomiting for 6 days after HBV vaccination	r/o encephalitis	Y	N	0																														.			.		.
F	N			2006-03-02	2005-03-07	0.986111	1	Fever for one day	encephalitis	Y	N	0																														.			.		.
M	N			2006-03-08	1998-06-05	7.75833	8	Drowsy for 3 days	Viral syndrome, suspected infulenza A, Meningoencephalitis	Y	N	0																														.			.		.
M	Y	2006-03-16	2006-03-21	2006-03-14	2005-05-08	0.85	1	fever up to 39C and vomiting for 3 days	Meningioencephalitis	Y	Y	1	GTC 2 min X 1 times	3	recurrent																									Y	1	65	65	18	108.6	108.6	77	77	19.3
F	N			2006-03-23	1999-04-21	6.92222	7	fever and cough for three days	r/o encephalitis	Y	N	0																														.			.		.
M	N			2006-03-26	2003-08-03	2.64722	3	sudden afebrile seizure attack at 5+AM, lasting for 10~20 mins	Afebrile seizure, r/o epilepsy, r/o encephalitis	Y	Y	1	focal 10-20min	2	RSE																									Y	1	8	8	30	51	51	103	103	16.6
F	N			2006-04-07	2004-01-21	2.21111	2	lethargy since today	encephalitis	Y	N	0																														.			.		.
F	N			2006-04-27	1993-03-05	13.1444	13	Drowy and poor appetite was noted on 4/25	r/o encephalitis	Y	N	0																												Y	1	.			.		.
F	N			2006-05-14	1990-07-15	15.8306	16	fever for 2 days	r/o encephalitis	Y	N	0																														.			.		.
M	N			2006-05-18	1997-09-12	8.68333	9	Fever with headache since yesterday	r/o Aseptic encephalitis	Y	N	0																														.			.		.
M	N			2006-05-27	1992-09-05	13.7278	14	Behavior change since 5 days ago	delirium, behavior change, suspected encephalitis,	Y	N	0																														.			.		.
M	Y			2006-06-06	2004-08-17	1.80278	2	fever up to 38.7C with seizure attack (30 mins?)	R/O aseptic encephalitis, SE	Y	Y	1	GTC 30min, SE (focal)	2	SE																									N		.			.		.
M	Y	2006-06-07	2006-06-08	2006-06-07	2004-12-17	1.47222	1	Seizure attack for twice today	atypical febrile seizure, rule out meningoencephalitis	Y	Y	1	GTC 10 min	3	recurrent																											.			.		.
M	Y	2006-06-08	2006-06-12	2006-06-08	2005-06-03	1.01389	1	atypical febrile seizure r/o meningoencephalitis	aseptic encephalitis with Status epilepticus,	Y	Y	1	complex, SE	2	SE																									Y	1	4	4	2	18	18	62	62	10.6
M	N			2006-06-13	2005-03-02	1.28056	1	Seizure attacks were found 6 times today	EPILEPSY, R/O Encephalitis	Y	Y	1	GTC 1 min X 6 times,(focal)	1	recurrent																									N		.			.		.
M	N			2006-06-20	2000-12-17	5.50833	6	fever for 4 days and vomiting for one day	Herpangina, r/o central nervous system infection	Y	N	0																														.			.		.
F	N			2006-07-02	2002-03-28	4.26111	4	Fever and general weakness for 1 day	encephalitis	Y	N	0																														.			.		.
M	N			2006-07-06	2004-05-15	2.14167	2	Fever for 1 days	Herpengina, r/o encephalitis	Y	N	0																														.			.		.
M	Y	2006-07-11	2006-08-31	2006-07-11	1994-11-09	11.6722	12	Syncope yesterday and seizure attack this early morning	Seizure attack, r/o encephalitis	Y	Y	1	complex/GTC 3 min, several times, SE	2	RSE																									Y	1	5	5	6	40.2	40.2	93	93	24
M	N			2006-07-16	1995-10-15	10.7528	11	Headache for 1 week and fever noted for 4 days	Aseptic meningoencephalitis	Y	N	0																														.			.		.
M	Y	2006-07-29	2006-08-14	2006-07-29	2003-02-21	3.43889	3	Seizure attack > 30mins this morning	Status epilepticus, suspected encephalitis related	Y	Y	1	GTC 30 min, SE	3	SE		Y		E1V1M5	Y	1			Y									Y	1	limb tonicity		16900	6.9	95/2/0	Y	1	22	22	2124	.		.
M	N			2006-07-31	2002-07-13	4.05	4	fever and disorientation since last night	aseptic encephalitis	Y	N	0																														.			.		.
F	N			2006-08-03	2003-09-14	2.88611	3	fever up to 38+ degree wuth headache for 2 days	R/O menigoencephalitis	Y	N	0																														.			.		.
M	N			2006-08-07	2005-03-31	1.35278	1	fever and productive cough on and off for one month	involuntary eye movement with seizure like staring R/O encephalitis	Y	N	0																														.			.		.
F	Y	2006-08-14	2006-08-15	2006-08-14	1998-01-22	8.56111	9	seizure attack for 4 times in this afternoon	seizure disorder, r/o encephalitis	Y	Y	1	GTC 1-3min X 4 times (focal)	1	recurrent																									N		.			.		.
M	Y	2006-08-20	2006-08-23	2006-08-20	1996-10-03	9.88056	10	seizure attack with disturbed consciousness	seizure diorder, r/o encephalitis, r/o epilepsy	Y	Y	1	GTC 5 min (focal)	1	recurrent																									Y	1	4	4	0	37.2	37.2	66	66	13.1
M	N			2006-08-24	2002-06-05	4.21944	4	Fever and cough for a week	Encephalitis	Y	N	0																														.			.		.
M	N			2006-08-24	1999-02-04	7.55556	8	Seizure attack for 3 times in 2 days	Seizure attack favor complex partial seizure, r/o encephalitis-related	Y	Y	1	GTC 2-3min X 3 times (focal)	1	recurrent																									Y	1	3	3	175	28.4	28.4	62	62	13.3
F	N			2006-09-04	2003-03-14	3.47222	3	Encephalopathy , r/o encephalitis related, R/O seizure	Acute-onset involuntray movents of four limbs	Y	Y	1	GTC 20-30 sec X 5 times (focal)	1	recurrent																									N		.			.		.
F	N			2006-09-07	2004-07-22	2.125	2	Fever off and on for 20 days	Eosinphil Meningoencephlitis , Seziure and Hyponatremia favor SIADH	Y	Y	1	seziure 30min (focal0	2	SE																									Y	1	.			.		.
F	N			2006-09-28	2002-10-22	3.93333	4	Change of mental status noted for 1 day.	R/O encephalitis, Adenovirus infection	Y	N	0																												Y	1	.			.		.
M	N			2006-10-04	2001-06-15	5.30278	5	Fever accompanied with visual hallucination.	R/O encephalitis	Y	N	0																														.			.		.
F	Y	2006-10-20	2006-10-28	2006-10-13	1987-12-11	18.8389	19	fever and drowsy	aseptic brainstem and cerebellar encephalitis	Y	Y	1	seizure	3	recurrent																									Y	1	50	50	18	60.8	60.8	65	65	33.1
M	N			2006-10-24	2004-03-21	2.59167	3	Poor activity and little words	r/o encephalitis, r/o status of abscence seizure, non-convulsion stutus	Y	N	0																														.			.		.
M	Y	2006-11-10	2006-11-13	2006-11-10	2005-07-29	1.28056	1	Transfer from 羅東博愛醫院 due to status epilepsy	Meningoencephalitis, Status epiletpcus	Y	Y	1	GTC 15min, SE (focal)	2	SE																									Y (at LMD)	1	280	280		.		.
M	N			2006-11-22	1996-08-08	10.2889	10	consciousness disturbance off and on for 2 days	favor encephalitis	Y	N	0																												Y	1	.			.		.
M	N			2006-12-02	1994-01-10	12.8944	13	Fever upto 38 degrees was noted since 11/27.	Encephalitis	Y	N	0																														.			.		.
M	N			2006-12-05	2000-03-03	6.75556	7	fever for 4 days	Encephalitis	Y	N	0																														.			.		.
M	N			2006-12-24	1990-03-06	16.8	17	Lethargy for 3 days	Conscious disturbance, r/o subacute encephalitis, suspecting influenza viral infection	Y	N	0																												Y	1	.			.		.
M	Y	2006-12-25	2006-12-27	2006-12-25	1999-11-02	7.14722	7	fever with seizure this afternoon	Consciousness loss, r/o status epilepticus, r/o encephalitis	Y	Y	1	GTC 30 min, SE	3	SE																									N		.			.		.
M	N			2006-12-27	1996-12-05	10.0611	10	cough with fever and jaundice noted for 3 days.	R/O influenza encephalitis	Y	N	0																														.			.		.
M	N			2006-12-28	1995-01-24	11.9278	12	several episode of wierd behavior since one week ago	r/o encephalitis	Y	N	0																														.			.		.
M	N			2007-01-02	2004-06-05	2.575	3	fever, poor appetite and activity	r/o influenza encephalitis	Y	N	0																														.			.		.
F	N			2007-01-04	1993-07-10	13.4833	13	lethargy for 4 days	consciouness disturbance R/o encephalitis	Y	N	0																														.			.		.
F	N			2007-01-05	2002-05-06	4.66389	5	Lethagy since yesterday	R/O influenza, R/O encephalitis	Y	N	0																														.			.		.
F	N			2007-01-08	2006-01-14	0.983333	1	Fever for 8 dyas and seizure attack for three times.	Seizure disorder, r/o febrile sezure, r/o influenza encephlitis, r/o epilepsy	Y	Y	1	GTC 5 min X 3 times	3	recurrent																											.			.		.
M	N			2007-01-09	2000-03-18	6.80833	7	Visual hallucination and personality change for 2 days	influenza infection associated with encephalitis,	Y	N	0																														.			.		.
F	N			2007-01-11	2005-10-11	1.25	1	vomiting for two days and just tonic seizure at admission	seizure R/O AGE related R/O encephalitis	Y	Y	1	seizure (focal)	1	single																											.			.		.
M	N			2007-01-14	2002-03-06	4.85556	5	fever with self-talking noted since 2 days ago	rule out menigoencephalitis	Y	N	0																														.			.		.
M	N			2007-01-15	2004-09-13	2.33889	2	Fever since last night with slurred speach	Influenza virus A, type H3 infection, r/o encephalitis	Y	N	0																														.			.		.
M	Y	2007-01-17	2007-01-18	2007-01-17	2004-11-26	2.14167	2	seizure attack today	status epilepticus R/O epilepsy R/O encephalitis	Y	Y	1	Focal, SE	2	SE																									N		.			.		.
F	N			2007-01-17	1992-02-26	14.8917	15	Dizziness & unsteady gait for 4+ days	Dizziness & atxia, r/o encephalitis, r/o influenza or EBV infection with CNS involvement	Y	N	0																														.			.		.
M	N			2007-01-22	1990-02-27	16.9028	17	behavior change since 1/10	infectious encephalitis, Influenza B infection	Y	N	0																														.			.		.
F	N			2007-01-22	1998-04-04	8.8	9	GTC seizure for 30 minutes without fever this morning	seizure disorder, rule out encephalitis R/O epilepsy	Y	Y	1	GTC 30min, SE	3	SE																									Y	1	0	0	0	13.9	13.9	54	54	10.5
F	N			2007-01-31	2000-11-23	6.18889	6	fever and sudden onset of seizure attack yesterday evening	r/o encephalitis, URI	Y	Y	1	GTC 5 min X 1 times	3	Single																											.			.		.
M	N			2007-02-07	2001-01-10	6.075	6	Persistent fever up to 38+ degrees for 2 days	Influenza, r/o encephalitis.	Y	N	0																														.			.		.
M	N			2007-02-14	2005-08-18	1.48889	1	four episode of seizure attack noted in one day	suspect encephalitis	Y	Y	1	seizure 5 min X 4 times	2	recurrent																									N		.			.		.
F	N			2007-02-20	2003-11-07	3.28611	3	fever up to 40C for 3 days	visual hallucination, r/o encephalitis	Y	N	0																														.			.		.
F	Y	2007-03-03	2007-03-05	2007-03-03	2002-07-10	4.64722	5	seizure attack and conscious disturbance for 2-3 hrs	seizure attack, r/o status epipleticus, r/o encephalitis	Y	Y	1	focal, SE	2	SE																									Y	1	46	46	24	33.4	33.4	63	63	18.5
M	N			2007-03-05	2005-02-18	2.04722	2	sudden onset of seizure attack this evening	Seizure attack.suspect atypical febrile seizure. r/o menigitis or encephalitis.	Y	Y	1	GTC 20minX 1 times (focal)	2	recurrent																									Y	1	0	0	0	16.8	16.8	56	56	10.9
F	N			2007-03-07	2001-07-07	5.66667	6	seizure like episode at tonight	seizure disorder, r/o encephalitis, r/o epilepsy	Y	Y	1	focal 5-6min X 2 times	1	recurrent																									N		.			.		.
M	Y	2007-03-08	2007-03-11	2007-03-08	2003-12-13	3.23611	3	Bilater lower extremities weakness and disoriented since yesterday afternoon	bilateral lower extremities weakness and disoriented, suspected Meningoencephalitis	Y	N	0																														.			.		.
M	N			2007-03-31	1998-12-12	8.30278	8	lethargy and personality change for 3 days	encephalitis	Y	N	0																														.			.		.
F	N			2007-04-09	1998-08-29	8.61111	9	Abdominal pain, vomitting, bilateral thigh involuntary movement	encephalitis	Y	N	0																														.			.		.
F	N			2007-04-20	2004-09-01	2.63611	3	fever for 5 days with consciousness disturbance	Encephalitis	Y	N	0																												Y	1	.			.		.
M	N			2007-05-03	1995-04-12	12.0583	12	fever with chillness for 4 days	Encephalitis	Y	N	0																														.			.		.
M	Y	2007-05-09	2007-05-11	2007-05-09	2002-02-18	5.225	5	seizure attack > 1hrs at school by noon today	Status epilepticus, afebrile seizure, suspect encephalitis, seizure	Y	Y	1	GTC 1 hr, SE	3	SE																									Y	1	0	0	405	16.7	16.7	60	60	12.2
M	N			2007-05-23	1992-08-01	14.8111	15	conscious disturbance noted this afternoon	Conscious disturbance, r/o encephalitis	Y	N	0																														.			.		.
F	Y			2007-05-24	2006-03-15	1.19167	1	Intermittent fever for 4 days	epilepsy secodary to encephalitis, HYPOTONIA	Y	Y	1	SE (focal)	2	SE																									N		.			.		.
M	N			2007-06-02	2005-03-28	2.17778	2	Intermittent fever for 10 days	AGE, Encephalitis	Y	N	0																														.			.		.
M	Y	2007-06-06	2007-06-08	2007-06-06	2003-11-11	3.56944	4	Right upper extremity twitch this afternoon	Status epilepticus, r/o Meningitis, r/o Encephalitis	Y	Y	1	focal, SE	2	SE																									Y	1	19	19	4	56.1	56.1	49	49	13.4
F	N			2007-06-24	2005-11-20	1.59444	2	fever for 1 day	herpangina, myoclonic jerk, r/o febrile seizure, r/o CNS-involed infection	Y	Y	1	myoclonic jerk	4	recurrent																											.			.		.
M	N			2007-06-30	2000-04-08	7.22778	7	Fever for one day	encephalitis	Y	N	0																														.			.		.
M	Y	2007-07-12	2007-07-17	2007-07-12	1996-05-18	11.15	11	progressive general fatique for 2 days	viral meningitis, R/O Meningoencephalitis	Y	N	0																												Y	1	.			.		.
F	N			2007-07-16	2002-07-13	5.00833	5	sudden onset of loss of consciousness with upward gaze for 15 minutes	R/O seizure disorder(R/O intracranial lesion,R/Oencephalitis)	Y	Y	1	seizure 15minX 1 time	3	Single																											.			.		.
M	N			2007-07-19	2007-01-14	0.513889	1	Fever upto 38.3C for one day.	Fever favor herpangina, r/o encephalitis	Y	N	0																														.			.		.
F	Y	2007-08-30	2007-09-05	2007-08-30	2006-08-17	1.03611	1	conscious disturbance and lethargy were noted today	seizure, R/O encephalitis	Y	Y	1	GTC 2 hr several times, SE	3	SE																									Y	1	0	0	0	11.8	11.8	60	60	19.4
F	N			2007-08-31	2005-08-02	2.08056	2	Sleepy, consciousness disturbance, fever	Fever, behavior change, visual hallucination and bil legs weakness R/O encephalitis	Y	N	0																												N		.			.		.
F	N			2007-09-17	2007-01-07	0.694444	1	Fever up to 38c for three days and up to 42c for one day	atypical febrile seizure R/o encephalitis	Y	Y	1	myoclonus 15 min X 3 tmes (focal)	1	recurrent																									Y	1	.			.		.
M	N			2007-09-18	1997-07-30	10.1333	10	Seizure attack once this morning at home	seizure, R/O encephalitis	Y	Y	1	GTC 3-4 min	3	Single																									N		.			.		.
M	Y	2007-10-07	2007-10-29	2007-10-07	1993-06-16	14.3083	14	fever for 3 days and severe headache was noted today	Sphenoid sinusitis, with cavernous, sinus thrombosis, encephalitis, candida albicans	Y	N	0				apnea==> CPCR	Y	Y	GCS: E 1~3 V e M 3~6		1		Y	Y											L't eye pain with ptosis		8700	363.53	84.1/7/4	Y	1	1115	115	1700	250.6	250.6	33	33	83.8
F	N			2007-10-09	2000-06-05	7.34444	7	Fever, unsteady gait, and bad temper for 1 day	susp. encephalitis	Y	N	0																														.			.		.
M	N			2007-10-25	2005-12-31	1.81944	2	Intermittent spiking fever for 1 week	Conscious disturbance, r/o encephalitis, Unsteady gait,	Y	N	0																														.			.		.
F	N			2007-10-25	2005-02-21	2.67778	3	headache for about two more weeks	headache, r/o encephalitis	Y	Y	1	irritable crying	3	recurrent																									N		.			.		.
F	N			2007-11-02	1996-10-11	11.0583	11	headache, vomiting with fever about five days ago	Headache with vomiting, r/o encephalitis	Y	N	0																														.			.		.
M	Y	2007-11-11	2007-11-13	2007-11-11	2003-09-12	4.16389	4	slurred speach and abnormal behavior since yesterday	Encephalitis	Y	N	0																												Y	1	.			.		.
F	N			2007-11-17	2002-01-01	5.87778	6	Sudden onset of conscious disturbance this night PM 7:00	Conscious disturbance, Encephalitis	Y	Y	1	LOC without movement	3	Single																											.			.		.
F	Y	2007-12-05	2007-12-07	2007-12-05	2003-05-15	4.55556	5	Fever with status epilepticus today	Status epilepticus R/O encephalitis	Y	Y	1	GTC, SE (focal)	2	SE																									Y	1	0	0	0	13.1	13.1	64	64	12.3
F	N			2007-12-11	2006-06-30	1.44722	1	skin rash over bilateral palms and soles since yesterday	Hand-foot-mouth disease, Encephalitis	Y	Y	1	myoclonic jerk	4	recurrent																											.			.		.
M	Y	2007-12-18	2007-12-20	2007-12-18	2005-04-16	2.67222	3	Fever off and on for 4 days	r/o meningoencephalitis	Y	N	0																												Y	1	.			.		.
M	Y	2008-01-08	2008-01-21	2008-01-08	2002-09-18	5.30556	5	r/o HSV encephalitis,r/o influenza infection,r/o HHV6	transfer from 天晟 where encephalitis was suspected, CDI,	Y	Y	1	GTC, ? Min	3	recurrent		Y	Y	E4V2M5	Y	1	(有時不認得爸媽)	N	Y								Y		1	general weakness,		1800	164.42	90.1/6.8/0	Y	1	7	7	1735	36.3	36.3	77	77	18
M	N			2008-01-23	1989-07-23	18.5	19	increased frequency of seizure from 1 months ago	partial seizure evolving to generalized seizure, encephlitis related	Y	Y	1	complex, repetitive	2	RSE																									N		.			.		.
M	Y	2008-01-25	2008-01-27	2008-01-25	1999-06-23	8.58889	9	Seizure attack twice today.	Encephalitis, seizure disorder	Y	Y	1	GTC 2 times, 10 min	3	recurrent																									Y	1	63	63	107000	236	236	.
F	Y	2007-01-02	2008-02-05	2007-01-02	1999-06-22	7.52778	8	Sudden onset of seizure attack this evening	influenze B encephalitis post status CPCR	Y	Y	1	GTC 5-6mins	3	recurrent		Y		Y, apnea ==> CPCR		1			Y			Y	Y	Y	1					urine incontineunce		4400	3.7	56.5/38.8/0			.			.		.
M	Y	2008-02-27	2008-03-04	2008-02-27	2003-11-18	4.275	4	Fever, oral ulcers, frequent myoclonic jerk for 2 days.	HERPANGINA, Other causes of encephalitis	Y	Y	1	myoclonic jerk	4	recurrent																											.			.		.
M	Y	2008-03-13	2008-03-15	2008-03-13	1999-04-02	8.94722	9	loss of conscious for 3 minutes at school	Encephalitis, seizure disorder	Y	Y	1	GTC 3 min	3	recurrent																									Y	1	0	0	0	15.9	15.9	62	62	13
F	N			2008-03-21	2001-09-12	6.525	7	fever up to 40C for 1 week	suspect influenza encephalitis, URI	Y	N	0																														.			.		.
F	N			2008-04-08	1996-06-21	11.7972	12	Intermittent fever since 1 week ago	Encephalitis, URI	Y	Y	1	GTC 10min X 2 times	3	recurrent																											.			.		.
F	Y	2008-04-12	2008-04-15	2008-04-12	2007-05-27	0.875	1	Frequent seizure for three days.	Encephalitis, seziure disorder	Y	Y	1	clonic, 5-6 times, many times	3	recurrent																									Y	1	1	1	1	34	34	68	68	13.6
F	Y	2008-05-06	2008-05-12	2008-05-06	1997-11-26	10.4444	10	Altered mental status and seizure attack 4 times	Encephalitis, SE	Y	Y	1	GTC 4 times, SE (focal)	2	SE																									Y	1	2	2	0	20.1	20.1	60	60	11.6
F	Y	2008-05-09		2008-05-09	1989-07-07	18.8389	19	strange behavior since 4/30	acute psychosis, favor encephalitis , rhabdomyolysis	Y	Y	1	SE	3	RSE																									Y	1	2	2	180	22.5	22.5	72	72	13.2
M	Y	2008-05-16	2008-05-19	2008-05-16	2004-09-02	3.70556	4	herpangina with myclonus and unsteady gait for 4 days	herpeangina, meningoencephalitis	Y	Y	1	myoclonic jerk	4	recurrent																											.			.		.
M	Y	2008-05-26		2008-05-24	2005-04-01	3.14722	3	Fever up to 39 degree and vomiting for 2 days	Enterovirus infection with CNS involvement and autonomic dysfunction (stage IIIb)	Y	Y	1	seizure	3	recurrent																											.			.		.
M	Y	2008-05-28	2008-06-03	2008-05-27	1994-04-29	14.0778	14	right distal hand weakness for two days	Hand-foot-mouth disease with centrol nerve system involvement, seizure	Y	Y	1	GTC	3	recurrent																									N		.			.		.
F	N			2008-06-16	2004-06-21	3.98611	4	skin rash accompany with low grade fever for 4 days	hand foot mouth disease, unsteady gait r/o CNS infection	Y	Y	1	myoclonic jerk	4	recurrent																											.			.		.
M	N			2008-06-21	2003-10-10	4.69722	5	Fever with poor activity at this morning	Encephalitis	Y	N	0																														.			.		.
M	Y	2008-07-17	2008-07-24	2008-07-17	1992-05-05	16.2	16	fever for 4 days with consciousness disturbance	Encephalitis involving the brainstem, cerebellar and cerebral hemispheres	Y	Y	1	GTC	3	recurrent																									Y	1	435	45	25	70.5	70.5	60	60	15.9
F	Y	2008-07-20	2008-07-23	2008-07-20	2003-04-09	5.28056	5	Persisted seizur since night	Meningoencephalitis, SE, epilepsy	Y	Y	1	GTC, SE (focal)	2	SE																											.			.		.
F	N			2008-10-05	2004-01-16	4.71944	5	Intermittent fever for one day,ever up to 39c	Encephalitis with epilepsy	Y	Y	1	myoclonic jerk (focal)	1	recurrent																											.			.		.
M	Y			2008-10-15	2006-05-26	2.38611	2	fever off and on upto 38.7 degrees since 10/5	Seizure and trasient paraplegia,related to Encephalitis	Y	Y	1	GTC, SE (focal)	2	SE																									Y	1	7	7	1032	80.4	80.4	59	59	12.3
M	Y	2008-09-28	2008-11-26	2008-09-28	1997-07-14	11.2056	11	seizure three times since today	Status epilepsy, Encephalitis, suspected influenza B virus infection	Y	Y	1	complex/GTC SE	2	RSE																									Y	1	7	7	4	42.8	42.8	76	76	21.2
M	Y	2008-12-08	2009-01-22	2008-12-08	2007-12-15	0.980556	1	Frequent myoclonic jerk with consciousness drowsy today	HFMD with ECMO support, Rhomencephalitis	Y	Y	1	myoclonic jerk	4	recurrent																									N		.			.		.
M	Y	2009-03-24	2009-03-29	2009-03-24	2003-05-25	5.83056	6	A+B noted at RCW, 署立桃園 encephalitis on 2009/2/14-3/19	meningoencephalitis, seizure	Y	Y	1	GTC 2 times	3	recurrent		Y	Y	E 1 V e M 1		1			Y													5300	112.3	68/18/11			.			.		.
F	Y	2009-01-28	2009-04-26	2009-01-28	1992-11-19	16.1917	16	Seizure attack since this morning	Encephalitis, suspect non-paraneoplastic limbic encephalitis , Intractable epilepsy	Y	Y	1	complex/GTCC 2-3 min X SE	2	RSE																									Y	1	4	4	1	27.9	27.9	89	89	33.3
M	Y	2009-04-09	2009-04-13	2009-04-09	1997-03-19	12.0556	12	sudden onset of loss left side vision since this morning	Rhombencephalitis and optic neuritis, r/o multiple sclerosis	Y	N	0																												Y	1	.			.		.
F	N			2009-06-14	2008-09-05	0.775	1	Seizure attack once this morning for about 5 minutes.	Seizure disorder, r/o epilepsy, r/o CNS infectio	Y	Y	1	GTC 5 min	3	Single																											.			.		.
F	N			2009-06-16	2000-10-02	8.70556	9	Visual and auditory hallucination for one day	Encephalitis, HSV infection, Visual hallucination, favored Epstein-Barr virus infection	Y	N	0																												N		.			.		.
M	N			2009-07-13	2006-10-02	2.78056	3	fever up to 39C for one days	encephalitis	Y	N	0																														.			.		.
M	Y	2009-08-18	2009-08-24	2009-08-17	2008-01-31	1.54722	2	intermittent fever for 3 days	Encephalitis with brain stem dysfunction, DI, epilepsy	Y	Y	1	GTC	3	SE		Y		E4 V5 M6	Y				Y									Y	1			4800	6.47	63/33/1			.			.		.
F	N			2009-08-27	2009-03-30	0.408333	0	fever up to 38'C for one day	URI, r/o encephalitis	Y	N	0																														.			.		.
M	N			2009-09-01	2007-06-21	2.19444	2	fever up to 39.5 degrees celsius for 4 days	r/o encephalitis	Y	N	0																														.			.		.
F	Y	2009-09-15	2009-01-19	2009-09-08	2001-08-09	8.08056	8	Vomiting for three days	Encephalitis and aseptic meningitis, influenza A infection	Y	N	0																												Y	1	.			.		.
M	N			2009-09-29	2004-10-06	4.98056	5	fever and consciousness disturbance since morning	Encephalitis, related to Influenza A infection	Y	N	0																														.			.		.
F	Y	2009-11-18	2009-11-19	2009-11-18	2008-11-09	1.025	1	fever for 3 days with myoclonic jerk in 佑民hospital	Herpangina ,enterovirus related, stage I~II Hx	Y	Y	1	myoclonic jerk	4	recurrent																											.			.		.
M	Y	2009-12-02	2009-12-04	2009-12-02	1994-05-12	15.5556	16	seizure for > 30mins without conscious recovery	encephalitis, focal seizure	Y	Y	1	SE	3	SE																									Y	1	1	1	5	41.8	41.8	64	64	14.4
M	N			2009-12-09	2003-04-23	6.62778	7	Fever, consciousness disturbance, personality change	Encephalitis, r/o Herpes Simplex Virus, r/o influenza A related	Y	N	0																														.			.		.
F	N			2009-12-21	2001-08-01	8.38889	8	intermittent headache for one month	Headache, suspect migraine, suspect encephalitis	Y	N	0																														.			.		.
M	N			2009-12-25	2001-05-23	8.58889	9	Excessive sleep, abdominal pain noted for 5 days	Excessive sleeping, r/o encephalitis, influenza A infection	Y	N	0																														.			.		.
M	Y	2010-01-27	2010-01-30	2010-01-27	2005-10-14	4.28611	4	seizure attack three times on 1/27	Seizure, suspect related to rota virusAGE, R/O encephalitis	Y	Y	1	GTC 5 min X 3 times	3	recurrent																									Y	1	0	0	0	27.4	27.4	78	78	11.6
M	Y	2010-02-06	2010-02-08	2010-02-06	2007-10-05	2.33611	2	fever with seizure for three times since yesterday	HFMD, seizure, favor febrile seizure, or meningoencephalitis	Y	Y	1	GTC 3 times	3	recurrent																											.			.		.
M	N			2010-02-25	2004-08-03	5.56111	6	fever with progressive abdominal pain for about 3 days	Meningoencephalitis with IICP	Y	N	0																												Y	1	.			.		.
M	N			2010-03-07	2005-02-21	5.04444	5	Fever up to 39.4'C for four days	HFMD, Meningoencephalitis	Y	N	0																														.			.		.
M	N			2010-03-10	2005-09-10	4.5	4	Fever for 1-2 days	rule out encephalitis	Y	N	0																														.			.		.
M	N			2010-03-24	2008-12-27	1.24167	1	seizure attack for 5 minutes yesterday afternoon	Atypical febrile convulsion R/O encephalitis	Y	Y	1	seizure 5 min X 2 times	3	recurrent																											.			.		.
F	N			2010-04-12	2000-07-03	9.775	10	Fever, restless and some disturbance since this afternoon	Encephalitis	Y	N	0																														.			.		.
M	N			2010-04-29	2006-02-19	4.19444	4	Fever upto 40 degree C since yesterday.	Streptococcal pneumoniae, LOC r/o febrile convulsion r/o encephalitis	Y	Y	1	GTC few mins(focal)	1	Single																											.			.		.
M	N			2010-05-06	1996-10-21	13.5417	14	personality change 2 days ago	Encephalitis	Y	N	0																														.			.		.
M	N			2010-05-15	2006-10-10	3.59722	4	fever and Hallucination	Hallucination, suspect encephalitis	Y	N	0																														.			.		.
M	Y	2010-02-23	2010-06-28	2010-02-23	1998-01-26	12.075	12	seizure attack with GTC pattern since 7 days ago	Encephalitis, RSE, PSVT	Y	Y	1	GTC, RSE (focal)	2	RSE																									Y (at LMD)	1	.			.		.
F	N			2010-05-27	2003-09-23	6.67778	7	fever 38C for 5 days, with sorethroat	herpangina, r/o CNS involvement	Y	N	0																														.			.		.
M	Y	2010-05-29	2010-06-01	2010-05-29	2009-12-04	0.486111	0	Fever since last night with shortness of breath	Herpengina, r/o enterovirus infection with CNS involvement	Y	Y	1	myoclonic jerk	4	recurrent																											.			.		.
M	N			2010-06-10	2006-09-25	3.70833	4	fever up to 39.1 degree for 1 days	Hand-foot-mouth disease, suspect with central nervous system involvement	Y	N	0																														.			.		.
M	Y	2009-10-08	2009-10-23	2009-10-08	2009-03-23	0.541667	1	fever up to 38.6 degree for 3 days	rule out Encephalitis, epilepsy	Y	Y	1	complex/GTC 15min,SE	2	RSE																									Y	1	1	1	0	21.6	21.6	61	61	18.3
F	N			2000-07-06	1986-05-11	14.1528	14	fever and headache, vomiting for 2 weeks	meningoencephalitis(cerebellitis)	Y	N	0																												Y	1	.			.		.
F	N			2001-02-25	1997-07-08	3.63056	4	hallucination, unsteady gait was noted since today morning	encephalitis, r/o cerebellitis	Y	N	0																												Y	1	.			.		.
M	Y	2001-10-23	2001-10-25	2001-10-23	1997-09-19	4.09444	4	fever for 5 day with unsteady gait since yesterday	Hand foot mouth disease, Meningitis, Cerebellitis	Y	Y	1	myoclonic jerk	4	recurrent																											.			.		.
F	N			2002-06-06	1998-07-10	3.90556	4	ataxia with nonsence speech found at last night	rule out postinfectious cereballar ataxia, rule out encephalitis	Y	N	0																														.			.		.
M	Y	2002-07-22	2002-07-25	2002-07-22	1998-07-27	3.98611	4	conscicous change and bil. low limbs weakness	meningoencephalitis with cerebellar involvement	Y	N	0																														.			.		.
M	Y	2003-04-16	2003-04-19	2003-04-16	2000-01-14	3.25556	3	Status epilepsy this mourning	chicken pox encephalitis, status epilepsy, cerebellitis, R/O Acute dissemminated encephalomyelitis	Y	Y	1	GTC, SE	3	SE																									Y	1	11	11	22	29.1	29.1	86	86	15.9
F	N			2003-09-05	1989-02-08	14.575	15	Blurred vision with photophobia for 2 days.	Encephalopathy, r/o encephalitis with cerebellitis	Y	N	0																												Y	1	.			.		.
F	N			2003-09-13	2001-08-12	2.08611	2	Sleepy for 2 days.	rule out eosinophilic meningitis, rule out acute cerebellitis, acute encephalitis	Y	N	0																												Y	1	.			.		.
F	N			2004-04-06	1987-06-17	16.8028	17	severe vertigo episode was noted in recent days	Cerebellar ataxia with diplopia, cerebellitis, encephalitis	Y	N	0																												Y	1	.			.		.
M	N			2004-09-28	2000-09-01	4.075	4	fever off and on up to 39.2C for 3 days	Hand-foot-month disease, cerebellitis, R/O encephalitis	Y	Y	1	myoclonic jerk	4	recurrent																											.			.		.
M	N			2005-06-30	2001-05-11	4.13611	4	unsteady gait was noted	Enterovirus infection , Cerebellitis, R/O encephalitis	Y	N	0																												Y	1	.			.		.
M	N			2006-08-07	2001-07-17	5.05556	5	mild ataxia ,dizziness and headache with vomiting	encephalitis, cerebellitis	Y	N	0																														.			.		.
F	N			2007-09-17	1998-11-25	8.81111	9	Dizziness, nausea, and vomiting for one week.	Encephalitis, Cerebellitis	Y	Y	1	seizure 2 times	3	recurrent																									N		.			.		.
M	N			2007-12-17	2006-07-22	1.40278	1	Personality changes since 96/12/14	R/O encephalitis with cerebellitis	Y	N	0																														.			.		.
M	N			2008-04-13	2004-06-13	3.83333	4	Gait imbalance since this afternoon	Acute ataxia, r/o cerebellitis, r/o encephalitis, r/o misswallowing Nordazepam	Y	N	0																														.			.		.
M	N			2009-07-08	2008-03-06	1.33889	1	Fever up to 38'C for one day.	Encephalitis, Unsteady gait, suspect cerebritis	Y	N	0																												Y	1	.			.		.
M	Y	2000-08-03	2000-08-09	2000-08-03	2000-01-09	0.566667	1	Short of breathness was noted since yesterday for 1 day.	Hand Foot Mouth disease with encephalomyelitis	Y	N	0																														.			.		.
M	Y	2000-09-18	2000-09-20	2000-09-18	1996-10-31	3.88333	4	muscle weakness for 2 days	Hand Foot Mouth Disease, Encephalomyelitis with left arm weakness	Y	Y	1	myoclonic jerk	4	recurrent																											.			.		.
M	N			2000-12-16	1997-01-09	3.93611	4	urinary incontinence ,lethargy appearance for 2-3 days	meningomyelitis	Y	N	0																												Y	1	.			.		.
M	Y	2001-06-18	2001-06-20	2001-06-14	1998-09-23	2.725	3	Fever flared up since yesterday	Meningitis with CSF pleocytosis, suspect myelitis	Y	N	0																												Y	1	.			.		.
F	N			2001-10-05	1986-12-26	14.775	15	fever and headache since 9/23	Aseptic meningitis, Urinary tract infection, rule out myelitis	Y	N	0																												Y	1	.			.		.
M	N			2002-06-02	2002-05-06	0.0722222	0	fever noted today	meningoencephalitis, right myelitis, C3-C5, epilepsy	Y	Y	1	seizure (focal)	2	recurrent																									Y	1	95	95	7	64.7	64.7	71	71	9.1
M	Y	2005-06-18	2005-06-20	2005-06-18	2003-04-11	2.18611	2	sudden cyanosis was noted at 壢新H this PM 19:30	r/o enterovirus infection, myocarditis, encephalomyelitis==> expired	Y	Y	1	myoclonic jerk	4	recurrent																											.			.		.
M	Y	2005-06-19	2005-06-28	2005-06-18	2000-03-26	5.22778	5	fever, limping gait and mucsle weakness of personality change and scriming	HFMD with encephalomyelitis, post. ECMO status , ADEM	Y	Y	1	myoclonic jerk	4	recurrent																											.			.		.
M	Y	2005-11-02	2005-11-10	2005-10-29	1990-07-30	15.2472	15	intermittent fever for 5 days (up to 40 oC)	r/o encephalomyelitis, r/o influenza infection	Y	Y	1	seizure (focal)	1	recurrent																									Y	1	84	84	0	111.7	111.7	37	37	28.7
M	Y	2008-07-21	2008-07-24	2008-07-21	2007-10-12	0.775	1	left leg weakness today, skin rash and fever for 4 days	HFMD, Left side weakness,cervical and lower thoracic myelitis and rhomencephalitis.	Y	Y	1	myoclonic jerk	4	recurrent																											.			.		.
M	N			2010-05-25	2007-02-20	3.26389	3	oral ulcers for 3 days with poor appetite	Hand-foot-mounth disease with encephalitis and myelitis	Y	Y	1	myoclonic jerk	4	recurrent																											.			.		.
M	N			2002-04-30	1996-05-12	5.96667	6	refer from LMD due to r/o seizure disorder	seizure disorder, suspect epilepsy, suspect post-infectious encephalopathy, suspect encephalitis	Y	Y	1	GTC (focal)	1	single																											.			.		.
M	Y	2004-04-03	2004-04-09	2003-04-02	2000-07-20	2.7	3	seizure was noted today	seizure disorder, r/o epilepsy, r/o HSV meningoencephalitis, r/o Post-infectious encephalitis	Y	Y	1	GTC 5 sec X 2 times	3	RSE																									Y	1	0	0	110	59.4	59.4	88	88	15.5
M	N			2004-10-21	2002-07-19	2.25556	2	intermittent mild fever with cough/rhinorrhea and then sudden onset of lethargy consciousness	r/o encephalitis, r/o post-infection encephalopathy	Y	N	0																														.			.		.
M	N			2004-11-05	2000-01-10	4.81944	5	refered from LMD due to r/o encephalitis	encephalitis r/o post infectious cause	Y	N	0																														.			.		.
F	N			2006-03-25	1998-10-02	7.48056	7	fever for 3 days	Post-infectious encephalopathy, r/o encephalitis	Y	N	0																														.			.		.
F	N			2007-01-15	1996-09-30	10.2917	10	fever up to 39C for 5 days	hallucination, r/o influenza B associated encephalitis or post-infectious encephalopathy	Y	N	0																														.			.		.
F	Y			2007-09-28	2005-02-16	2.61667	3	seizure attack noted at this afternoon after head injure	Post infectious encephalopathy, Epilepsy related to encephalitis	Y	Y	1	GTC, SE	3	SE																									N		.			.		.
M	Y	2008-04-13	2008-04-16	2008-04-13	2001-11-06	6.43611	6	Consciousness disturbance with seizure attack	Meningoencephalitis, Post-infectious encephalopathy, seizure	Y	Y	1	GTC, several times(focal)	2	recurrent																									Y	1	28	28	2	61.3	61.3	39	39	25.2
F	N			2010-06-11	1997-03-19	13.2278	13	fever flared up to 37.9'C with seizure attack	Aseptic meningoencephalitis / Post-infectious encephalitis , epilepsy	Y	Y	1	GTC, mins, 2 times (focal)	1	recurrent																									Y	1	14	14	1202	84.5	84.5	63	63	23.4
F	Y	2010-06-22	2010-06-23	2010-06-21	2009-02-04	1.38056	1	Personality changed, upward gaze, concious disturbance, nystagmus	Encephalitis/ Post-infectious encephalopathy, URI, AGE	Y	Y	1	seizure (focal)	1	recurrent																									N		.			.		.
F	Y	2001-10-06	2001-10-07	2001-10-05	1989-07-12	12.2306	12	Myclonus , Seizure attacked three times	epilepsy, R/O CNS infection	Y	Y	1	GTC 1~2 min X 3 times(focal)	2	SE																									Y	1	.			40.1	40.1	75	75	16.3
M	N			2002-06-07	2002-06-06	0.00277778	0	respiratory since few hours of life	Respiratory distress r/o sepsis, r/o CNS infection	Y	N	0																														.			.		.
F	N			2003-04-22	2003-01-13	0.275	0	Fever up to 38.1C, one oral ulcer and few skin rash	Hand-Foot-Mouth with myoclonic jerks, R/O CNS infection	Y	Y	1	myoclonic jerk	4	recurrent																											.			.		.
F	N			2004-01-13	1991-12-30	12.0361	12	fever and vomiting for 3+ days	r/o gastritis, r/o CNS infection	Y	N	0																														.			.		.
M	N			2004-07-07	1997-10-23	6.70556	7	Convulsion when fever spiked today	febrile convulsion, R/Oo CNS infection	Y	Y	1	GTC 1 time	3	recurrent																											.			.		.
M	N			2005-04-28	2005-02-21	0.186111	0	fever and diarrhea for 2 days	Foacl seizure, r/o CNS infection,	Y	Y	1	Focal 5-10 min X 2 times	1	recurrent																											.			.		.
F	N			2005-06-18	1999-10-03	5.70833	6	seizure-like episode noted on 6/18 afternoon	Seizure disorder, R/O CNS infection	Y	Y	1	GTC 3-4 min	3	Single																											.			.		.
F	N			2005-10-12	2004-05-27	1.375	1	Fever for 2 days and headache	Headache, r/o central nervous system infection	Y	N	0																														.			.		.
M	Y	2005-11-11	2005-11-12	2005-11-11	1990-05-02	15.525	16	lower limbs weakness since this early morning	Lower limbs weakness,Consciousness disturbance, R/O CNS infection	Y	N	0																														.			.		.
F	Y			2006-11-14	2006-08-11	0.258333	0	crying and abnormal limbs movement with upward gaze	seizure disorder, r/o CNS infection	Y	Y	1	GTC, SE (focal)	2	RSE																									Y	1	0	0	0	32.8	32.8	16	16.4	80
M	N			2006-11-20	1998-09-30	8.13889	8	conscious disturbance and more drowsy status fever	general malasie and drowsy state, r/o CNS infecetion	Y	N	0																														.			.		.
F	N			2007-12-28	2007-05-18	0.611111	1	Fever up to 38.6C for 2 days	Personality changes suspected CNS infection	Y	N	0																														.			.		.
F	N			2008-11-21	2008-06-12	0.441667	0	seizure attack for 5 times today	Infantile epilepsy, suspect CNS infection	Y	Y	1	GTC, 5 times (focal)	1	recurrent																									N		.			.		.
M	N			2008-12-11	2008-07-20	0.391667	0	Fever up to 38~39 degree for about 4 days	uri, suspected CNS infection,	Y	N	0																												Y	1	.			.		.
M	Y	2009-05-30	2009-06-03	2009-05-30	2004-08-13	4.79722	5	Consciousness disturbance, seizure likesince morning	CNS infection, seizure	Y	Y	1	focal ?? (GTC)	3	recurrent																									Y	1	3	3	3	18.2	18.2	60	60	9.1
M	N			2000-06-20	1999-07-24	0.905556	1	Irritable crying and lethergy for 3 days	ridigity of lower legs r/o acute disseminated encephalomyelitis	Y	N	0																														.			.		.
M	N			2000-07-25	1997-09-08	2.88056	3	dizziness, nausea vomiting on last saturday	Acute disseminated encephalomyelitis	Y	N	0																														.			.		.
M	N			2002-03-20	1996-05-09	5.86389	6	blurred vision since last night	acute disseminated encephalomyelitis	Y	N	0																												Y	1	.			.		.
M	N			2002-02-27	1987-10-10	14.3806	14	Headache for 2 weeks	Left cerebellar lesion, R/O cerebellitis	Y	N	0																												Y	1	.			.		.
F	N			2003-06-03	1999-09-01	3.75556	4	fever to 2 week	Acute disseminated encephalomyelitis, IICP, Complex partial seizure.	Y	Y	1	COMPLEX	1	recurrent																									Y	1	56	56	4	30.1	30.1	78	78	20.1
M	N			2004-01-09	1999-04-30	4.69167	5	regression behavior and personality change noted since 3 days ago	Acute demyelinating encephalomyelitis, Upper respiratory tract infection	Y	N	0																												Y	1	.			.		.
M	Y	2005-10-22	2005-10-28	2005-10-18	1997-08-13	8.18056	8	Unsteady gait noted for 1 day.	Acute disseminated encephalomyelitis, favor influenza B infection	Y	N	0																												Y	1	.			.		.
M	N			2006-11-13	2002-04-21	4.56111	5	Progressive headache over forehead with vomiting	Acute demyelinating encephalomyelitis	Y	N	0																												Y	1	.			.		.
M	N			2006-11-27	1994-12-31	11.9083	12	sudden onset severe headache this morning	headache, r/o ADEM	Y	N	0																												Y	1	.			.		.
M	Y	2007-01-22	2007-02-05	2007-01-22	2003-05-14	3.68889	4	Fever and shortness of breath since today	Acute disseminated encephalomyelitis, influenza B	Y	Y	1	seizure-like, LOC	2	recurrent																									N		.			.		.
F	N			2007-06-16	1995-09-12	11.7611	12	progressive right eye blurred vision, od, for one week	Demyelinating episode, r/o ADEM, r/o multiple sclersis, r/o Neuromyelitis optica	Y	N	0																												Y	1	.			.		.
F	N			2007-07-31	1990-02-09	17.4778	17	Progressive left lower limb weakness for 5 days	Multiphasic Disseminated Encephalomyelitis	Y	N	0																														.			.		.
F	N			2007-12-05	2001-08-21	6.28889	6	leg weakness for 5 days	left leg weakness, suspect acute disseminated encephalomyelitis	Y	N	0																														.			.		.
F	N			2007-12-28	1995-09-20	12.2722	12	left limbs weakness for 3 days	r/o acute disseminated encephalomyelitis	Y	N	0																														.			.		.
M	N			2008-04-08	2006-02-09	2.16389	2	Muscle weakness and ataxia for 6 days	ADEM(acute disseminated encephalomyelitis)	Y	N	0																														.			.		.
M	N			2009-10-05	2002-01-02	7.75833	8	Relapsed optic neuritis for 1 day.	Optic neuritis, Acute disseminated encephalomyelitis	Y	N	0																														.			.		.
F	N			2010-03-03	1995-01-16	15.1306	15	bilateral legs general weakness for 3 days, progression	four limbs weakness, r/o ADEM, r/o Guillain-Barre syndrome	Y	N	0																														.			.		.
F	N			2010-03-22	1992-11-30	17.3111	17	sereve vertigo with dixzziness for 2-3 days,with shortness of breath	acute disseminated encephalomyelitis,rule out multiple sclerosis	Y	N	0	recurrent dizziness																													.			.		.
M	N			2008-05-20	1998-02-28	10.2222	10	Bizarre behavior on 5/18 and ataxia since then	Personality change and ataxia, r/o cerebellitis, R/O ADEM	Y	N	0																														.			.		.
F	N			2001-03-03	1982-06-26	18.6861	19	fever, headache and vertigo since 90-02-23	Acute disseminated encephalomyelitis, R/O viral encephalitis	Y	N	0																														.			.		.
M	Y	2001-03-03	2001-03-10	2001-03-03	1997-12-15	3.21667	3	conscious change with clinical deterioration	encephalitis, brain stem involvement, R/O acute disseminated encephalomyelitis	Y	N	0																												Y	1	.			.		.
M	N			2005-03-23	2001-06-05	3.8	4	Intermittent fever and headache for 8 days	Acute disseminated encephalomyelitis, Aseptic meningoencephalitis	Y	N	0																												Y	1	.			.		.
F	Y	2006-12-11	2006-12-19	2006-12-11	2005-11-04	1.10278	1	seizure with upward gaze, lip caynosis and hand twitch	status epilepticus, conscious disturbance r/o encephalitis, ADEM	Y	Y	1	GTC 3-5min, SE	3	SE																									N		.			.		.
M	N			2008-10-13	1997-10-20	10.9806	11	persistent headache for 6 days	Acute meningoencephalitis, Acute disseminated encephlomyelitis	Y	N	0																												Y	1	.			.		.
M	N			2006-02-27	1989-12-28	16.1639	16	Neck stiffness and conscious drosy noted at 聖保祿 hospital two days ago	Acute disseminated encephalomyelitis with transverse myelitis with C spine	Y	N	0																														.			.		.
M	Y			2001-03-28	1997-09-07	3.55833	3	SEIZURE ATTACK THIS AFTERNOON	acute necrotizing encephalomyelitis	Y	Y	1	GTC	3	recurrent																									Y	1	.			.		.
M	N			2002-01-02	2000-02-24	1.85556	2	Conscious disturbance since last nght	Bilateral thalamus and brain stem infarction, suspected ANEC, epilepsy	Y	Y	1	GTC 4-5 min	3	recurrent																									Y	1	0	0	666	25.6	25.6	80	80	12
M	Y	2002-01-12	2002-01-17	2002-01-12	1997-08-07	4.43056	4	Conscious disturbance was noted since this morning	seizure disorder, necrotizing encephalitis, RSE	Y	Y	1	Focal	2	RSE		Y		E4V2M5		1	Y					Y	Y		1							7900	19.4	67/20/0	Y	1	3	3	64	41.6	41.6	99	99	17
F	Y	2008-01-24		2008-01-02	1990-08-16	17.3778	17	Severe vomiting with swallowing difficulty for 2 days	Medulla lesion, suspect Neuroborreliosis, r/o Bickerstaff encephalitis	Y	N	0																												Y	1	.			.		.
M	N			2008-01-18	2003-08-02	4.46111	4	vomiting for 12 days	Miller Fisher Syndrome, varient of Guillain-Barre syndrome with brain stem dysfunction,	Y	N	0																												Y	1	.			.		.
F	N			2000-01-28	1984-01-15	16.0361	16	nausea for 2 days	vertigo r/o cerebellitis	Y	N	0																														.			.		.
F	N			2000-02-08	1995-06-06	4.67222	5	Unsteady gait for about two days	Unsteady gait ,R/O Central nervous systemic infection	Y	N	0																														.			.		.
F	N			2000-02-14	1997-02-04	3.02778	3	Poor posture control since last W6 (2/12)	cerebelitis	Y	N	0																														.			.		.
F	N			2000-02-22	1997-04-02	2.88889	3	unstable gait for 2 days	Unsteady gait, R/O cerebellar ataxia, R/O menigitis, R/O myelitis	Y	N	0																														.			.		.
F	N			2000-02-26	1994-09-13	5.45278	5	Ataxia for about two days	postinfectious cerebellitis	Y	N	0																														.			.		.
F	N			2000-05-05	1997-04-07	3.07778	3	unsteady gait and bizzare behavoir last night	Cerebellitis	Y	N	0																														.			.		.
F	N			2000-05-07	1999-02-03	1.26111	1	unstable gait for 2 days	Rule out cerebellitis	Y	N	0																														.			.		.
M	N			2000-05-08	1986-04-28	14.0278	14	Dizzness, Nausea and vomiting, unsteady gait	R/O cerebellitis	Y	N	0																														.			.		.
F	N			2000-05-20	1995-02-12	5.27222	5	Unsteady gait noted since yesterday noon	r/o post-infectious-cerebellitis, chicken pox	Y	N	0																														.			.		.
F	N			2000-06-19	1997-06-01	3.05	3	ataxia since yesterday	Cerebellitis	Y	N	0																												Y	1	.			.		.
M	N			2000-08-02	1998-06-19	2.11944	2	fever with unstable gait today	Persistent unsteady gait and truncal ataxia R/O post-infectious cerebellitis.	Y	N	0																														.			.		.
M	N			2000-09-09	1997-04-03	3.43333	3	ataxic gait noted for 3 days	r/o post-infectious cerebellitis	Y	N	0																														.			.		.
F	Y	2000-10-13	2000-10-17	2000-10-13	1997-10-06	3.01944	3	Persisted high fever and unsteady gait noted	Hand-foot-mouth disease with cerebellitis	Y	Y	1	myoclonic jerk	4	recurrent																											.			.		.
M	N			2001-04-16	1995-09-23	5.56389	6	Unsteady gait after sleep this morning	Unsteady gait R/O postinfectious cerebellitis	Y	N	0																														.			.		.
F	N			2001-04-18	1998-12-11	2.35278	2	Unsteady gait noted tonight	r/o postinfectious cerebellitis	Y	N	0																														.			.		.
M	Y	2001-05-05	2001-05-07	2001-05-05	1999-05-12	1.98056	2	Fever for 2 days	Hand foot mouth disease with neurologic sequela (cerebellitis )	Y	Y	1	myoclonic jerk	4	recurrent																											.			.		.
M	N			2001-06-15	1995-11-22	5.56389	6	intermittent dizziness was noted since this Monday(90/6/11)	Dizziness, rule out postinfectious cerebellitis	Y	N	0																														.			.		.
M	N			2001-06-23	1997-12-15	3.52222	4	Headache and vomitting, Unsteady gait	post-infctious cerebellitis	Y	N	0																												Y	1	.			.		.
M	N			2001-06-23	1994-09-17	6.76667	7	Unsteady gait and genreal weakness for 3 days	Post infectious cerebelitis	Y	N	0																														.			.		.
F	N			2001-07-13	2000-06-09	1.09444	1	ataxia episode was noted since 2 days ago	cerebellitis	Y	N	0																												Y	1	.			.		.
M	N			2001-07-21	1999-07-01	2.05556	2	general weakness for 2 days	Previous hand foot mouth disease, Rule out post infectious cerebellitis	Y	N	0																														.			.		.
F	N			2001-10-19	1999-03-20	2.58056	3	Sudden onset of unstable gait was noted since last night.	Ataxia and brain edema, R/O cerebellitis	Y	N	0																														.			.		.
F	N			2001-10-30	1995-11-14	5.96111	6	High fever 38-39 in past 4days	Hand foot mouth disease with CNS involvement, r/o cerelellitis	Y	Y	1	myoclonic jerk	4	recurrent																											.			.		.
M	N			2001-11-07	1997-09-30	4.10278	4	headache and vomiting for 1 day,bil legs weakness for 2 days	chickenpox, cerebellitis	Y	N	0																														.			.		.
F	N			2001-11-21	2000-05-20	1.50278	2	Skin rash for 2 days and fever for 1 day	Hand-foot and mouth disease, r/o cerebellitis	Y	N	0																														.			.		.
M	N			2002-01-23	1999-09-30	2.31389	2	Bilateral low leg weakness noted since yesterday night	Bilateral lower legs weakness suspected cerebellitis, suspected myositis	Y	N	0																														.			.		.
M	N			2002-05-02	2000-06-05	1.90833	2	Unsteady gait with easily fallen down since two days ago	Unsteady gait, suspected postinfectious cerebelitis	Y	N	0																														.			.		.
M	N			2002-07-23	1996-10-31	5.73056	6	Ataxia noted 10 days	Cerebellitis (post-infectious)	Y	N	0																														.			.		.
M	N			2002-09-14	1992-07-19	10.1528	10	unsteady gait since 8/25	post infection cerebellitis	Y	N	0																														.			.		.
F	N			2002-09-26	1993-09-08	9.05	9	ataxia since 3 days ago	Cerebellitis	Y	N	0																												Y	1	.			.		.
M	N			2002-12-23	1997-04-09	5.70556	6	Refer from 恩主公 hospital due to can't stand up	cerebellitis, suspected Mycoplasma pneumonia	Y	N	0																														.			.		.
F	N			2003-04-20	1998-08-24	4.65556	5	Unsteady gait noted today	cereberellits	Y	N	0																												Y	1	.			.		.
F	N			2004-01-01	1988-12-07	15.0667	15	Fever for 3 days and severe vomiting last night.	Encephalopathy (cerebellitis)	Y	N	0																														.			.		.
M	N			2004-05-05	2001-04-01	3.09444	3	unsteady gait for 3 days	Cerebellitis	Y	N	0																														.			.		.
F	N			2004-05-16	1988-07-11	15.8472	16	General myalgia and soreness for 1 week	cerebellitis, bilateral basal ganglion calcification , cause unknow	Y	N	0																														.			.		.
M	N			2004-08-21	2001-09-21	2.91667	3	Unsteady gait noted for 2 days	post-infectious cerebellitis, chicken pox in recovered stage	Y	N	0																														.			.		.
M	N			2004-09-25	2000-09-27	3.99444	4	unsteady gait for 3 days	post infectious cerebellitis, chicken pox	Y	N	0																														.			.		.
F	N			2004-09-27	1990-09-21	14.0167	14	dizziness with truncal ataxia noted for 1 week	Dizziness and ataxia, r/o cerebellitis, r/o vertigo	Y	N	0																														.			.		.
M	N			2004-10-12	1990-03-20	14.5611	15	dizziness for 7 days	cerebellitis	Y	N	0																												Y	1	.			.		.
M	N			2004-11-02	2001-07-21	3.28056	3	progressive trunkle unsteadiness and intention tremor noticed	unsteady gait and posture, R/O acute cerebellitis	Y	N	0																												Y	1	.			.		.
F	N			2004-11-26	1999-03-03	5.73056	6	ataxia since 11/22 and excerbated in recent 2 days	post infectioous cerebellitis	Y	N	0																												Y	1	.			.		.
F	Y	2004-12-02	2004-12-05	2004-12-02	2001-09-16	3.21111	3	myoclonic jerk was noted since yesterday	Herpangina, Cerebellitis	Y	Y	1	myoclonic jerk	4	recurrent																											.			.		.
M	N			2005-01-04	1987-05-05	17.6639	18	dizziness since 12/24	post infection cerebellitis	Y	N	0																												Y	1	.			.		.
F	N			2005-01-18	1998-08-27	6.39167	6	Limping gait in this morning(94/1/18).	Ataxia, r/o cerebellitis	Y	N	0																														.			.		.
F	N			2005-03-31	1999-02-21	6.11111	6	Progressive cerebellar ataxia has been noted	Cerebellar ataxia, r/o acute cerebellitis, Mycoplasma infection	Y	N	0																												Y	1	.			.		.
F	N			2005-04-10	1993-04-08	12.0056	12	dizziness and progressive weakness for 2 week	Post-infectious vestibular neuritis , R/O cerebelltitis	Y	N	0																														.			.		.
M	N			2005-06-14	2003-04-15	2.16389	2	fever with ataxia for 4 days	cerebellitis , Fever rule out virus infection	Y	N	0																														.			.		.
F	N			2005-07-01	2002-09-18	2.78611	3	unstable gait and four limb weakness was noted	cerebellitis	Y	N	0																														.			.		.
M	N			2005-09-28	2003-04-07	2.475	2	unstable gait for 2 days	ataxia, CNS lesion, r/o post-infectious cerebellitis	Y	N	0																														.			.		.
M	N			2005-10-13	2001-12-25	3.8	4	unstable gait for 1 day	cellebreitis, ataxia	Y	N	0																														.			.		.
M	N			2005-11-22	2000-05-23	5.49722	6	vomiting with decreased activity since tonight	R/O Cerebellitis	Y	N	0																														.			.		.
M	N			2006-02-03	2004-01-28	2.01389	2	limping gait for one day	Unsteady gait, R/O cerebellitis	Y	N	0																														.			.		.
M	N			2006-10-14	2002-11-26	3.88333	4	sudden onset of bilateral lower legs weakness	R/O cerebellitis	Y	N	0																														.			.		.
F	N			2006-12-06	2003-08-06	3.33333	3	Fever and vomiting two days ago	Cerebellitis, Herpangina	Y	N	0																														.			.		.
F	N			2007-02-28	1992-06-12	14.7111	15	unsteady gait , dizziness for 1 week	cerebellitis with optic neuritis R/o multiple sclerosis	Y	N	0																												Y	1	.			.		.
M	N			2007-03-06	1993-05-11	13.8194	14	Unsteady gait for 6~7 days	Post infection cerebellitis, r/o wilson's disease, r/o metabolic disease	Y	N	0																														.			.		.
M	N			2007-05-02	1999-12-13	7.38611	7	Dizziness for one week.	Cerebellitis, Status post chickenpox infection	Y	N	0																														.			.		.
M	N			2007-10-27	2004-07-06	3.30833	3	Consciousness disturbance with limb convulsion	suspected cerebellaritis, afebrile seizure	Y	Y	1	GTC 1-2 min, 2 times (focal)	1	recurrent																									N		.			.		.
F	N			2008-05-20	2006-10-20	1.58333	2	Unsteady gait noted since last night	Cerebellitis, URI	Y	N	0																														.			.		.
F	N			2008-06-13	2006-06-10	2.00833	2	unsteady gait today	Herpangina, Cerebellitis	Y	N	0																														.			.		.
M	N			2008-08-03	2007-01-05	1.57778	2	Unstable gait and easy falling down since this morning	Cerebellitis, URI	Y	N	0																														.			.		.
M	N			2008-08-27	2006-04-10	2.38056	2	gait instable was noted for 2 days	Gait ataxia, suspected post-infectious cerebellitis	Y	N	0																														.			.		.
M	N			2009-02-13	2001-06-11	7.67222	8	unsteady gait for 3 days(2/11)	Unsteady gait suspect cerebellitis	Y	N	0																														.			.		.
M	N			2009-03-25	2004-01-27	5.16111	5	Intermittent fever and dizziness for 5 days	cerebellitis, Dizziness	Y	N	0																														.			.		.
F	N			2009-09-09	1993-02-26	16.5361	17	Dizziness for one week	URI, r/o cerebellitis	Y	N	0																														.			.		.
M	N			2009-10-24	2000-05-18	9.43333	9	walk unstable in recent 2 weeks	Ataxic gait, suspect cerebellitis	Y	N	0																														.			.		.
F	N			2009-11-27	2006-01-21	3.85	4	hand tremors, unsteady gait and slow speech in recent days	Cerebellitis, suspect related to mycoplasma infection	Y	N	0																														.			.		.
M	N			2010-06-17	2007-07-03	2.95556	3	Unsteady gait and vomiting	Cerebellitis/ Unsteady gait	Y	N	0																														.			.		.
F	N			2000-03-01	1998-11-08	1.31389	1	Bil flaccid lower limb and unsteady gait since yesterday	r/o acute cerebellitis, r/o post-infective acute myelopathy	Y	N	0																														.			.		.
F	N			2005-06-17	1998-08-21	6.82222	7	ataxia, vomiting and headache for 6 days.	post-infectious cerebellitis, rule out myelitis	Y	N	0																														.			.		.
F	N			2007-01-09	1991-09-11	15.3278	15	vertigo for 3 weeks,and left weakness for 2-3 days	r/o cerebellitis, r/o postinfectious encephalopathy	Y	N	0																														.			.		.
F	N			1999-12-21	1997-07-03	2.46667	2	Sudden onset leg weakness this early morning	Transverse myositis	Y	N	0																														.			.		.
M	N			2000-03-13	1997-03-14	2.99722	3	Lower limb weakness since two days ago	bilateral lower leg weakness R/O myositis R/O myelitis	Y	N	0																														.			.		.
M	N			2000-05-19	1996-11-17	3.50556	4	fever and rash for 6 days	Hand foot mouth disease with myelitis	Y	N	0																														.			.		.
F	N			2000-05-21	1997-07-02	2.88611	3	oral ulcer noticed since 3 days ago	Hand-foot-mouth disease, acute flaccid paralysis (myelitis)	Y	N	0																														.			.		.
M	N			2001-02-24	1986-10-18	14.35	14	sudden onset interscapular area painful sensation and progressive four limb weakness	C4~C7 transverse myelitis	Y	N	0																												Y	1	.			.		.
M	N			2001-03-08	1997-10-22	3.37778	3	Sudden onset bilateral lower legs weakness	Bilateral lower limbs weakness r/o polio-like syndrome,R/O myelitis	Y	N	0																														.			.		.
M	N			2001-04-05	1999-11-11	1.4	1	Fever for 4 days and bilateral leg weakness noted this morning	hand-foot-mouth disease, myelitis	Y	Y	1	myoclonic jerk	4	recurrent																											.			.		.
M	N			2001-06-09	1986-08-06	14.8417	15	URI, fever , then headache/nausea, lower limbs numbness	aseptic meningomyelitis, r/o transverse myelitis	Y	N	0																												Y	1	.			.		.
M	Y	2001-07-02	2001-07-06	2001-07-02	1991-03-26	10.2667	10	sudden onset of bil legs weakness since 900701	Transverse myelitis with paraplegia	Y	N	0																														.			.		.
F	N			2001-11-22	1983-07-28	18.3167	18	progresive numbness and weakness of bilateral legs	transverse myelitis	Y	N	0																												Y	1	.			.		.
M	N			2002-05-10	1999-11-09	2.50278	3	limb tremor for 2 days	Myelitis, Upper respiratory infection	Y	N	0																														.			.		.
M	N			2002-06-18	1994-06-17	8.00278	8	left side weakness noted since 6/18 midnight(when he got up for restroom)	ACUTE MYELITIS	Y	N	0																												Y	1	.			.		.
M	N			2002-07-15	1990-09-09	11.85	12	bilateral legs weakness and loss of sensation	Paraplegia and parathesis bilateral lower legs, suspect Transverse myelitis	Y	N	0																														.			.		.
F	N			2003-03-19	1993-05-24	9.81944	10	right leg pain, abdominal pain for 2 days	transverse myelitis, urinary tract infection	Y	N	0																														.			.		.
F	N			2003-07-21	2002-06-10	1.11389	1	Right lower limb weakness since this early morning	right lower leg weakness R/O post-infection indcued myelitis, acute gastroenteritis	Y	N	0																														.			.		.
M	N			2003-09-08	1989-11-21	13.7972	14	headache,dizziness,vomiting, L't limbs(esp leg) decreased sensation and R't arm weakness	myelitis (cervical spinal cord,C2,C3), R/O infarction	Y	N	0																														.			.		.
F	N			2003-10-13	1997-10-30	5.95278	6	dysuria for 2 days	transcerse myelitis, urinary retention	Y	N	0																												Y	1	.			.		.
F	N			2003-10-14	2001-09-03	2.11389	2	Progressed limping gait for 1 week	Unspecific myoneural disorder, r/o myelitis	Y	N	0																														.			.		.
F	N			2003-11-26	1994-10-06	9.13889	9	Sudden onset bilateral lower limbs weakness and loss of sensation	Transverse myelitis, Suspected conversion disorder	Y	Y	1	muscle spasm	3	Single																											.			.		.
M	N			2004-03-31	1988-09-21	15.5278	16	difficulty voiding for one week ( since 3/25)	Transverse myelitis	Y	N	0																												Y	1	.			.		.
F	N			2004-08-30	2003-07-28	1.08889	1	Bilateral lower limbs weakness for 5 days	Transverse myelitis	Y	N	0																														.			.		.
M	N			2005-07-20	1993-07-02	12.05	12	right wrist and leg weakness, limping gait	radiculopathy, probable myelitis, probable spinal tumor	Y	N	0																														.			.		.
M	N			2005-10-24	1988-12-10	16.8722	17	Right lower limb weakness with unsteady gait for 5 months	C4 spinal cord lesion, r/o post-traumatic myelitis	Y	N	0																												Y	1	.			.		.
F	N			2006-06-06	1987-12-27	18.4417	18	Acute onset of posterior neck soreness and four limbs weakness	Cervical myelitis, s/p pulse therapy	Y	N	0																												Y	1	.			.		.
F	N			2006-06-10	1991-08-08	14.8389	15	bilateral legs and back numbness	acute transverse myelitis	Y	N	0																														.			.		.
M	N			2007-07-03	2005-10-29	1.67778	2	Fever on and off since 5 days ago	R/O Herpes virus type I infection, myelitis	Y	N	0																														.			.		.
F	Y	2007-09-28	2007-10-02	2007-09-28	1999-07-31	8.16111	8	progress qudripledia from right sice last morning	acute myelitis	Y	N	0																												Y	1	.			.		.
M	Y	2008-06-24	2008-06-27	2008-06-24	1999-06-23	9.00278	9	Bilateral legs weakness in this morning.	Lower limbs weakness, suspect spinal cord infection, R/O GBS	Y	N	0																														.			.		.
M	N			2008-09-30	2004-12-13	3.79722	4	sudden onset right leg weakness for several hours	Myelitis, suspect related to hand-foot-mouth syndrome	Y	Y	1	myoclonic jerk	4	recurrent																											.			.		.
M	N			2009-04-09	2007-12-29	1.27778	1	Bilateral upper limbs weakness for one day	C2-T1 acute myelitis	Y	N	0																														.			.		.
M	N			2009-06-18	2007-08-10	1.85556	2	lower limb weakness noted this morning	lower limb weakness favor myelitis related	Y	N	0																														.			.		.
F	N			2010-05-23	2005-04-24	5.08056	5	limbs soreness for 2 days	Mycoplasma related myelitis	Y	N	0																														.			.		.
M	N			2000-01-14	1988-11-30	11.1222	11	headache and personality change noted for about 1 week.	R/O post-infectious encephalitis	Y	N	0																														.			.		.
F	Y	2001-01-05	2001-01-10	2001-01-01	1997-02-13	3.88333	4	concious change for 3 days referred from 縣板	Post infectious encephalitis	Y	N	0																												Y	1	.			.		.
M	Y	2001-12-03	2001-12-04	2001-12-03	1991-10-30	10.0917	10	Conscious disturbance was since this morning	Conscious disturbance, R/O post-infectious encephalitis	Y	N	0																												Y	1	.			.		.
M	N			2001-12-20	1996-12-10	5.02778	5	Halluciation noted for 2 days	Post infectious encephalitis, Bronchopneumonia	Y	N	0																												Y	1	.			.		.
F	N			2001-12-28	1991-11-16	10.1167	10	seizure attack since yesterday afternoon	seizure disorder, R/O postinfectious encephalitis	Y	Y	1	GTC 20min(focal)	1	recurrent																									Y	1	.			.		.
F	N			2002-01-14	1991-11-11	10.175	10	consciousness changed since one week ago	postinfectious encephalitis	Y	N	0																														.			.		.
F	Y			2001-12-21	1987-01-01	14.9722	15	severe headache, vertigo in recent 2 days	R/O post-infectious encephalitis, R/O multiple sclerosis	Y	Y	1	myoclonic jerk	2	recurrent																									Y	1	0	0	0	40.1	40.1	60	60	12.3
M	N			2002-04-12	1999-10-08	2.51111	3	unsteady gait after discharge	post infectious encephalitis, Herpangina	Y	N	0																														.			.		.
M	N			2002-11-01	1999-06-16	3.375	3	noted of lots of spider since this early morning	post infectious encephalitis	Y	N	0																												Y	1	.			.		.
F	N			2002-11-03	1988-12-05	13.9111	14	conscious change	r/o post-infectious encephalitis	Y	N	0																												Y	1	.			.		.
F	N			2003-02-24	1999-04-13	3.86389	4	intermittent fever and auditory hallucination	post- infectious encephalitis, upper respiratory tract infection	Y	N	0																												Y	1	.			.		.
F	N			2003-09-11	1993-04-29	10.3667	10	Irritable and aberrrant behavior for 2 days.	Encephalopathy, r/o post-infectious encephalitis, r/o CNS occupying lesion	Y	N	0																												Y	1	.			.		.
M	N			2003-10-04	2001-09-22	2.03333	2	Drowsiness with decreased activity and irritable mood	personality change, rule out postinfectious encephalitis	Y	N	0																												Y	1	.			.		.
F	N			2003-12-05	1991-11-17	12.05	12	depression mood was noted for 1 week	r/o Post infectious aseptic encephalopathy	Y	N	0																												Y	1	.			.		.
M	N			2003-12-20	2000-04-05	3.70833	4	sudden onset conscious change	Post infectious aseptic encephalitis, r/o epilepsy	Y	Y	1	seizure	3	Single																											.			.		.
F	N			2004-06-17	1988-05-11	16.1	16	intermittent headche for 2+ weeks	headache, r/o post-enceohamenigitis headache	Y	N	0																												Y	1	.			.		.
F	Y	2004-09-25	2004-09-27	2004-09-25	2000-04-13	4.45	4	drowsy consciousness noted this afternoon	conscious disturbance, favored post-infectious encephalitis	Y	N	0																												Y	1	.			.		.
M	N			2004-10-14	1994-10-23	9.975	10	眼神漂浮不定,bizarre behavior,disarrangement of time	post-infectious encephalitis	Y	N	0																												Y	1	.			.		.
F	N			2004-10-15	1991-10-31	12.9583	13	bezzare behavior for 3 days	r/o post-infection encephalopathy.	Y	N	0																												Y	1	.			.		.
M	N			2005-05-02	1995-01-20	10.2833	10	sudden onset of bevahior change noted for one day	R/O post-infection encephalitis, Delirium	Y	N	0																														.			.		.
F	N			2005-07-11	2003-02-15	2.40556	2	fever for 8 days, lethargy since yesterday	Post-infection meningoencephalitis with seizure attack, Diarrhea, suspect viral infection	Y	Y	1	myoclonic jerk (GTC)	3	recurrent																									Y	1	.			.		.
M	N			2005-10-30	1998-04-03	7.575	8	personality change 2 days ago	r/o post-infectious encephalitis	Y	N	0																												Y	1	.			.		.
F	N			2005-12-19	1991-04-14	14.6806	15	Abdominal pain for ten days	Delirium, r/o post-infectious encephalitis, r/o epilepsy	Y	N	0																														.			.		.
M	N			2006-04-06	2004-09-21	1.54167	2	Seizure twice yesterday	seizure, post infectious encephalitis, AGE	Y	Y	1	GTC 2 min X 2 times	3	recurrent																											.			.		.
F	N			2006-04-16	2003-10-02	2.53889	3	Irritable, personality change with bil lower leg weakness	post infection encephalitis	Y	N	0																												Y	1	.			.		.
M	N			2007-04-07	2001-05-07	5.91667	6	Acute onset of intermittent fever for 5 day	post-infection encephalitis	Y	N	0																														.			.		.
F	N			2006-08-03	2000-10-16	5.79722	7	Fever and conscious disturbance for 3 days	post infection encephalitis, URI	Y	Y	1	GTC 10min (focal)	1	Single																											.			.		.
M	N			2008-02-18	2000-06-16	7.67222	8	behavior change with intermittent headache for 3 days	URI, suspect Encephalopathy, post-infectrious encephalitis	Y	N	0																														.			.		.
F	N			2006-05-16	1997-09-09	8.68611	11	intermittent headache noted for 3 days	HEADACHE, recurrent post-infective encephalitis	Y	N	0																												N		.			.		.
M	N			2008-12-30	2003-07-21	5.44167	5	Behavior change (talking to himself) for 4 days.	Post-infectious encephalitis	Y	N	0																												Y	1	.			.		.
F	N			2009-04-08	1996-01-20	13.2167	13	Lethargy for three days	Kleine-Levin syndrome,rule out nacrolepsy, postinfectious encephalitis,	Y	N	0																														.			.		.
M	N			2010-01-08	2005-03-14	4.81667	5	conscious disturbance for about 5 days	encephalitis, post infection related, URI	Y	N	0																														.			.		.
M	N			2010-01-14	2004-11-08	5.18333	5	intermittent visual hallucination for half day	visual hallucination, suspect post-infectious encephalitis, URI	Y	N	0																														.			.		.
M	N			2000-07-10	1998-02-19	2.39167	2	intermittent fever up to 38-39'C since 7/7	Polio-like syndrome, Urinary tract infection	Y	N	0																														.			.		.
M	N			2001-06-30	1999-03-11	2.30278	2	fever for 2 days and cough with hoarseness for 1 day	Limiting gait, polio-like syndrome	Y	N	0																														.			.		.
M	Y	2002-03-31	2004-04-01	2002-03-31	1991-08-26	10.5972	11	sudden onset of lower leg weakness at midnight	lower leg weakness,suspected polio-loke syndrome	Y	N	0																												Y	1	.			.		.
M	N			2006-05-28	1993-06-05	12.9806	13	fever, headache, vomiting, cough, sorethroat for 2 days	Enteroviral infections, R/O Poliomyelitis	Y	N	0																														.			.		.
F	N			1999/12/31	1994/05/30	5.58333	6	loss of concious refer red from LMD	seizure disorder r/o febrile convulsion r/o encephalitis	Y	Y	1	GTC	3	Single																						3300	33.9	50/31/2			.			24.1	24.1	70	70	18.6
M	Y	2000-01-19	2000-01-21	2000/01/19	1988/12/27	11.0611	11	seizure > 30 mins on 89.01.19 night	HSV encephalitis	Y	Y	1	GTC >30min, SE	3	SE																						8700	<2.0	80/13/1	Y	1	8	8		.		.
F	Y	2000-04-01	2000-04-08	2000/04/01	1998/10/31	1.41944	1	conscious disturbance in recent 2 days	Herpetic encephalitis	Y	N	0																									21200		74.5/			10	10		.		81	81
M	N			2000/05/01	1994/09/27	5.59444	6	Fever for 2 days	Herpetis encephalitis	Y	N	0																									27000	110.7	86/5/0	Y	1	28	28		35.5	35.5	70	70
F	Y	2000-07-03	2000-08-01	2000/07/03	1993/08/03	6.91667	7	Seziure attack with LOC for 4 times since 7:00	HSV meningoencephalitis, SE	Y	Y	1	GTC 3-4min 4 times, SE (focal)	2	RSE																							68.5		Y	1	.			.		.
M	Y	2000-07-13	2000-07-27	2000/08/25	1984/10/06	15.8861	16	Left arm and leg spasm for 20+ mins last night	Herpetic encephalitis, epilepsy	Y	Y	1	complex	2	RSE																						5100	<5	63/28/7	Y	1	.			.		.
M	Y	2000-08-26		2000/08/26	1997/09/03	2.98056	3	fever with seizure for about 15 mins	Herpetic meningoencephalitis, R/O epilepsy	Y	Y	1	GTC 15min, SE (focal)	2	SE																						12100	<5	72/17/0	Y	1	.			22.0	22	68	68
F	Y	2000-09-12	2000-09-14	2000/09/11	1996/06/10	4.25278	4	Focal seizure attack for severl days	Herpetic encephalitis, Epilepsia partialis continua	Y	Y	1	focal, SE	2	RSE																						8500	<2.0	23/59/0	Y	1	3	3		38.0	38	71	71	11.2
M	N			2000/10/10	2000/04/07	0.508333	1	fever with frequent focal seizure attack for 3 days	HSV encephalitis	Y	Y	1	focal, several times	1	recurrent																						7200	28.9	73/8/14	Y	1	56	56		72.8	72.8	40	40	32.6
M	N			2000/11/13	1994/12/01	5.95	6	Seizure attack this afternoon	Encephalitis	Y	Y	1	GTC 3-5 min, several times (focal)	1	recurrent																						3700	<2.0	69/22/0	Y	1	.			.		.
M	Y	2000-11-14		2000/11/14	1983/12/06	16.9389	17	Generalized convulsion 4 times on 11-7.	HSV encephalitis	Y	Y	1	GTC 20-30secX 4 times(focal)	2	SE																						15700		82/9/0	Y	1	28	28		72.2	72.2	83	83	23.6
F	N			2001/01/19	1991/11/04	9.20833	9	fever, headache for 1 day and drowsy/visual hallucination	herpse virus encephalitis R/O influenza	Y	N	0																									3000	<2.0	80/14/0	Y	1	1	1	265	21.6	21.6	80	80
M	Y			2001/02/27	1998/12/21	2.18333	2	HSV encephalitis with seizure disorder ,	HSV encephalitis with relapse, Seizure disorder	Y	Y	1	focal, SE	2	SE																						9800	<2.0	69/23/0	N		.			.		.
M	N			2001/04/25	1995/10/09	5.54444	6	Seizure attacked today	R/O herpetic encephalitis, Seizure disorder	Y	Y	1	GTC 5 min (focal)	2	recurrent																									Y	1	1	1	900	15.5	15.5	86	86
M	Y	2001-05-10	2001-05-24	2001/05/10	1990/04/11	11.0806	11	status epilepticus transferred to our ICU	herpex simplex encephalitis, SE	Y	Y	1	GTC, SE	3	RSE																						14200	<2.0	81/7/3			58	58	576	46.5	46.5	73	73	15.1
M	Y			2001/09/27	2001/06/04	0.313889	0	seizure attack since 90 /8/2	Herpes simplex virus encephalopthy, Seizure disorder	Y	Y	1	focal/complex, 5-6 min, several times	2	RSE																						10900	<2.0	30/51/2	Y	1	0	0	26-->270	39.1	39.1	57	57
M	Y	2001-10-20	2001-10-23	2001/10/20	1993/03/16	8.59444	9	persistent seizure over 30 min at today's noon	Focal encephalitis R/O HSV encephalitis, SE	Y	Y	1	focal, SE	2	SE																						5600	3.1	82/12/1	Y	1	.			49.4	49.4	76	76	20.1
F	N			2001/11/17	1985/12/31	15.8806	16	consciousness change and visual hallucination	HSV encephalitis, epilepsy	Y	Y	1	seizure, many times (focal)	2	recurrent																						9300	<2.0	81/12/0	Y	1	1	1	1	26.0	26	71	71	17.7
F	N			2001/12/14	2000/08/04	1.36111	1	fever to 40C since yesterday (12/13)	Acute gastroenteritis , Salmonellosis	Y	Y	1	myoclonic jerk	4	recurrent																						4700	170	23/20/36			2	2	>2000	18.0	18	80	80	13.4
M	N			2002/03/01	2000/05/08	1.81389	2	lethargy for 3 days	Herpes simplex encephalitis	Y	N	0																									10000	3.1	44/48/0			26	26	324	29.6	29.6	66	66
M	N			2002/03/03	1989/01/05	13.1611	13	numbness over bil. hands and feet since yesterday	ataxia, R/o GBS syndrome, varient, R/O MFS	Y	N	0																									9700	0.7	73/22/0	Y	1	.		534	45.0	45	69	69
F	Y			2002/09/24	2001/02/15	1.60833	2	status epilepticus transfered from st polo hospital	Herptic encephalitis with status epileticus	Y	Y	1	GTC 30 min, SE	3	SE																						5300	98	67/17/0	Y	1	0	0	18	18.6	18.6	86	86	11.7
M	Y	2002-12-19	2002-12-24	2002/12/19	1998/10/15	4.17778	4	Drowsy for 2 days	herpes simplex virus encephalitis	Y	N	0																									8100	15.8	43/44/0	Y	1	7	7	0	23.5	23.5	77	77	12.3
M	Y			2003/03/02	1993/11/21	9.28056	9	Vomiting noted for 2-3 days.	HSV encephalitis with brain involvement	Y	N	0																									7300	8.2	87/10/2	Y	1	.			.		.
M	N			2003/03/23	2001/12/10	1.28611	1	myoclonic jerk noted since last afternoon	herpetic encephalitis	Y	Y	1	myoclonic jerk (focal)	1	recurrent																						4100	3.7	34/56/0	Y	1	0	0	0	0.1		66	66
F	Y			2003/07/12	2003/03/09	0.341667	0	LOC for 1 day and focal seizure attack since this afternoon	HSV encephalitis, Seizure disorder	Y	Y	1	focal	1	recurrent																						8300	5.8	82/18/0	Y	1	3	3		39.6	39.6	135	135	18.7
F	N			2004/05/19	2003/02/17	1.25556	1	Cyanosis this morning for 2 min.	R/O herpetic encephalitis	Y	Y	1	focal 2min	1	Single																						7900	8.5	38/45/0	N		.			.		.
M	Y	2004-09-19	2004-09-22	2004/09/21	1999/11/02	4.88611	5	fever with vomiting, intensive tremer, ataxia	encephalomeningitis , r/o HSV infection	Y	Y	1	myoclonic jerk	4	recurrent																						13900	12.4	61/33/0	Y	1	.			42.7	42.7	70	70	13.9
F	Y			2004/10/15	2001/11/09	2.93333	3	seizure attack 1 time > 30 min today	r/o HSV encephalitis, SE	Y	Y	1	GTC 30min, SE	3	SE																						22300	<2.0	85/10/0	Y	1	.			17.5	17.5	107	107	19.9
M	Y	2005-05-20		2005/04/03	2004/01/22	1.19722	1	Seizure attack noted for 4 times in recent 9 days.	Suspected HSV encephalitis, seizure disorder	Y	Y	1	GTC 20min X 4 times (focal)	2	RSE																						6000	<3	39/48/0	Y	1	.			16.0	16	61	61	9.7
M	N			2005/04/07	2001/09/27	3.52778	4	focal seizure attack is complained today	focal seizure, r/o encephalitis, favor HSV-1 infection	Y	Y	1	focal	1	Single																						15800	9.01	83/14/0			.			.		.
F	Y	2005-01-20	2005-03-09	2005/05/24	1986/06/09	18.9583	19	Loss of consciousness with four limbs twitching twice	Viral encephalitis, suspect herpes simplex	Y	Y	1	GTC, SE	3	RSE																						5000	<2.0	76.9/16.5/0	Y	1	17	17	53	56.5	56.5	53	53	14.1
F	Y	2005-07-27	2005-08-02	2005/07/27	2002/05/06	3.225	3	respiratory distress, seizure attck , transfer from 聖保祿 H	Suspected EBV/HSV encephalitis	Y	Y	1	myoclonic jerk/GTC	3	RSE																						16000	2.47	72/21/0	Y	1	0	0	0	20.7	20.7	67	67	15.1
F	N			2006/04/07	1992/09/20	13.5472	14	encephalitis with epilepsy for further management	encephalitis, r/o Mycoplasma or HSV, seizure	Y	Y	1	GTC (focal)	1	recurrent																						8400	5.67	76.4/16.8/0	N		.			.		.
M	Y			2006/07/14	2000/12/27	5.54722	6	fever with several episodes of status epilepticus	status epilepticus, susp. HSV viral encephalitis	Y	Y	1	GTC, SE	3	SE																						7000	6.24	54.1/29.9/0	N		.			.		.
F	N			2006/11/20	2005/12/20	0.916667	1	Upper extrimities spasma for 4 days.	R/O HSV encephalitis	Y	Y	1	GTC (focal)	1	S(R)																						13100	<0.5	16/69/0			.			.		.
F	N			2007/01/12	2004/10/03	2.275	2	Fever for 4 days and seizure episode three times.	HSV-1 encephalitis	Y	Y	1	GTC 10min (focal)	1	Single																						8100	5.67	39/41/2			.			.		.
F	Y			2007/08/29	2006/02/07	1.56111	2	frequent seizure attack for 6 days	HHV-6 encephalitis, Seizure disorder	Y	Y	1	GTC 1-2 min, sevral times (focal)	2	RSE																						12800	12.59	44/38/0	N		.			.		.
M	N			2007/09/09	2002/03/19	5.47222	5	intermittent fever for 2 days	HSV menigoencephalitis, seizure disorder	Y	Y	1	myoclonic jerk/GTC (focal)	1	recurrent																						13900	9.81	80/11/0	Y	1	2	2	10	30.5	30.5	66	66	12.8
M	N			2007/11/13	1995/07/29	12.2889	12	Prolonged fever since 10 days ago	HSV encephalitis,Consciousness disturbance	Y	N	0																									11900	0.56	77.9/16.3/0			.			.		.
M	N			2008/10/03	1996/03/28	12.5139	13	fever with headache and vomiting 7~8 times yesterday	HSV encephalitis	Y	N	0																									6300	1.36	82.4/14.1/0	Y	1	350	35	0	139.5	139.5	55	55	26.8
F	N			2008/10/23	1996/06/15	12.3556	12	Fever up to 39.7'C on 10/15 only.	Post-infectious encephalopathy, HSV encephalitis,	Y	N	0																									8500	0.53	63.1/32.1/0	Y	1	12	12	32600	157.6	157.6	70	70	11.5
F	N			2008/11/09	2007/04/06	1.59167	2	intermittent fever up to 38.9 Celsius degrees for 4 days	Hand-foot-mouth disease	Y	Y	1	myoclonic jerk	4	recurrent																						10500	33.79	51/36/5			.			.		.
M	N			2009/01/25	1993/07/20	15.5139	16	Bizzard talk, thought and behevaior for 1 week	Personality change suspected HSV encephalitis,	Y	N	0																									13200	158.26	78/13/0	Y	1	0	0	0	16.0	16	58	58
M	N			2009/04/18	2006/08/12	2.68333	3	Fever with convulsion for 1 day	Encephalitis,suspect HSV infection	Y	N	0																									9200	<0.5	66.4/28.2/0	Y	1	0	0	0	22.9	22.9	67	67	11.9
F	Y	2010-03-10		2010/03/08	2008/12/24	1.20556	1	fever for 4 days and seizure attack 15 mins	HSV encephalitis	Y	Y	1	focal	2	SE																						15800	<0.5	73.9/19.9/0	Y	1	21	21	2	41.8	41.8	69	69	17.2
M	Y			2010/03/31	1994/12/20	15.2806	15	fever, seizure and consciousness change	Meningoencephalitis, by Herpes simplex virus	Y	Y	1	complex, seizure, SE	2	RSE																						10200	4.61	84/12/0	Y	1	104	104	206	71.7	71.7	80	80	33.1
[truncated: 124 more columns]
